# Supplementary material for: Identification of significant biomarkers for predicting the risk of bipolar disorder with arteriosclerosis based on integrative bioinformatics and machine learning
Source: Front Psychiatry. 2024 Sep 3;15:1392437. doi: 10.3389/fpsyt.2024.1392437 (PMC11405317; doi:10.3389/fpsyt.2024.1392437)
Supplement: Supplementary file 1 [file Table1.xlsx]

## Sheet: C0003850
Disease	Disease_id	Gene	Gene_id	UniProt	Gene_Full_Name	Protein_Class	N_diseases_g	DSI_g	DPI_g	pLI	Score_gda	EL_gda	EI_gda	N_PMIDs	N_SNPs_gda	First_Ref	Last_Ref
Arteriosclerosis	C0003850	APOE	348	P02649	apolipoprotein E		1049	0.338	0.962	0.0018685	0.4		0.977	568	5	1983	2020
Arteriosclerosis	C0003850	NOS3	4846	P29474	nitric oxide synthase 3		706	0.378	0.885	6.7246e-07	0.4		0.984	64	2	1999	2019
Arteriosclerosis	C0003850	KL	9365	Q9UEF7	klotho	Enzyme	332	0.448	0.769	0.00022444	0.4		0.96	25	0	1997	2020
Arteriosclerosis	C0003850	SERPINA1	5265	P01009	serpin family A member 1	Enzyme modulator	482	0.41	0.923	6.8497e-08	0.31		1	2	0	2003	2017
Arteriosclerosis	C0003850	GSTA4	2941	O15217	glutathione S-transferase alpha 4		40	0.678	0.462	0.010958	0.3		1	2	0	2004	2010
Arteriosclerosis	C0003850	APOA1	335	P02647	apolipoprotein A1		416	0.429	0.885	0.00054909	0.3		0.941	101	2	1983	2020
Arteriosclerosis	C0003850	IL1B	3553	P01584	interleukin 1 beta		1801	0.276	0.962	0.13005	0.3		0.985	67	1	1998	2020
Arteriosclerosis	C0003850	MMP9	4318	P14780	matrix metallopeptidase 9	Enzyme	1337	0.305	0.923	1.8869e-17	0.3		0.975	40	0	1998	2019
Arteriosclerosis	C0003850	PPARG	5468	P37231	peroxisome proliferator activated receptor gamma	Nuclear receptor	877	0.358	0.885	0.029194	0.3		0.984	62	3	1999	2020
Arteriosclerosis	C0003850	LMNA	4000	P02545	lamin A/C		824	0.384	0.885	0.9994	0.29		1	10	3	2004	2018
Arteriosclerosis	C0003850	CCL5	6352	P13501	C-C motif chemokine ligand 5	Signaling	514	0.403	0.885	0.0017516	0.29		1	10	0	1996	2018
Arteriosclerosis	C0003850	KDR	3791	P35968	kinase insert domain receptor	Kinase	623	0.378	0.885	0.99982	0.27		1	8	0	2003	2019
Arteriosclerosis	C0003850	VCAN	1462	P13611	versican	Extracellular structure	205	0.497	0.808	1	0.26		0.857	7	0	1999	2018
Arteriosclerosis	C0003850	ABCG5	64240	Q9H222	ATP binding cassette subfamily G member 5	Transporter	108	0.592	0.577	3.081e-21	0.25		1	6	0	2000	2014
Arteriosclerosis	C0003850	LOX	4015	P28300	lysyl oxidase		328	0.447	0.846	0.98769	0.24		1	5	0	1977	2016
Arteriosclerosis	C0003850	MMP14	4323	P50281	matrix metallopeptidase 14	Enzyme	340	0.447	0.769	0.99522	0.23		1	4	0	2002	2017
Arteriosclerosis	C0003850	RELA	5970	Q04206	RELA proto-oncogene, NF-kB subunit	Transcription factor	483	0.406	0.885	0.99948	0.22		1	3	0	2008	2019
Arteriosclerosis	C0003850	LIPE	3991	Q05469	lipase E, hormone sensitive type		85	0.599	0.5	9.7458e-12	0.21		1	2	0	1999	2002
Arteriosclerosis	C0003850	TBXA2R	6915	P21731	thromboxane A2 receptor	G-protein coupled receptor	83	0.597	0.654	0.00012823	0.21		1	2	1	2002	2019
Arteriosclerosis	C0003850	TBXAS1	6916	P24557	thromboxane A synthase 1		77	0.619	0.615	1.4088e-20	0.21		1	2	0	2001	2018
Arteriosclerosis	C0003850	ITGA7	3679	Q13683	integrin subunit alpha 7		111	0.588	0.654	4.2657e-17	0.2		1	1	0	2004	2004
Arteriosclerosis	C0003850	NDUFS6	4726	O75380	NADH:ubiquinone oxidoreductase subunit S6	Enzyme	55	0.686	0.423	0.096359	0.2		1	1	0	2006	2006
Arteriosclerosis	C0003850	LIPA	3988	P38571	lipase A, lysosomal acid type	Enzyme	130	0.564	0.654	5.532e-07	0.12		1	2	0	1986	2006
Arteriosclerosis	C0003850	SMARCAL1	50485	Q9NZC9	SWI/SNF related, matrix associated, actin dependent regulator of chromatin, subfamily a like 1		109	0.599	0.654	2.2554e-06	0.11		1	1	0	2016	2016
Arteriosclerosis	C0003850	HS3ST1	9957	O14792	heparan sulfate-glucosamine 3-sulfotransferase 1		10	0.839	0.154	0.0044305	0.11		1	2	1	2004	2017
Arteriosclerosis	C0003850	CDKN2B-AS1	100048912		CDKN2B antisense RNA 1		213	0.491	0.769		0.1		1	11	3	2009	2019
Arteriosclerosis	C0003850	NR1H3	10062	Q13133	nuclear receptor subfamily 1 group H member 3	Nuclear receptor	102	0.566	0.692	0.90374	0.1		1	11	0	2010	2019
Arteriosclerosis	C0003850	CDKN2A	1029	P42771;Q8N726	cyclin dependent kinase inhibitor 2A		1314	0.3	0.885	0.39474	0.1		1	12	0	2007	2019
Arteriosclerosis	C0003850	KLF2	10365	Q9Y5W3	Kruppel like factor 2	Nucleic acid binding	132	0.542	0.692	0.56044	0.1		0.917	12	0	2006	2020
Arteriosclerosis	C0003850	AHSA1	10598	O95433	activator of HSP90 ATPase activity 1		526	0.396	0.923	0.99896	0.1		1	13	0	2007	2019
Arteriosclerosis	C0003850	CETP	1071	P11597	cholesteryl ester transfer protein		188	0.512	0.731	1.1892e-23	0.1		0.979	97	4	1995	2020
Arteriosclerosis	C0003850	UTS2	10911	O95399	urotensin 2		115	0.564	0.808	0.031612	0.1		1	12	0	2004	2019
Arteriosclerosis	C0003850	CHI3L1	1116	P36222	chitinase 3 like 1		420	0.419	0.885	1.1133e-05	0.1		1	16	0	1999	2019
Arteriosclerosis	C0003850	ADAMTS7	11173	Q9UKP4	ADAM metallopeptidase with thrombospondin type 1 motif 7	Enzyme	40	0.666	0.577	2.2517e-14	0.1		1	13	1	2013	2019
Arteriosclerosis	C0003850	NLRP3	114548	Q96P20	NLR family pyrin domain containing 3		805	0.361	0.962	0.00081103	0.1		1	54	0	1993	2019
Arteriosclerosis	C0003850	APOA5	116519	Q6Q788	apolipoprotein A5		107	0.587	0.615	5.5765e-10	0.1		1	10	3	2004	2018
Arteriosclerosis	C0003850	CCR5	1234	P51681	C-C motif chemokine receptor 5 (gene/pseudogene)	G-protein coupled receptor	508	0.398	0.885	4.3094e-10	0.1		1	13	1	2006	2019
Arteriosclerosis	C0003850	CRK	1398	P46108	CRK proto-oncogene, adaptor protein		544	0.394	0.923	0.95936	0.1		1	13	0	2007	2019
Arteriosclerosis	C0003850	CRP	1401	P02741	C-reactive protein		1483	0.299	0.962	0.0036969	0.1		0.938	130	4	2000	2020
Arteriosclerosis	C0003850	MAPK14	1432	Q16539	mitogen-activated protein kinase 14	Kinase	626	0.379	0.923	0.37466	0.1		1	13	0	2007	2019
Arteriosclerosis	C0003850	CST3	1471	P01034	cystatin C		370	0.436	0.808	0.0039011	0.1		1	13	0	2004	2018
Arteriosclerosis	C0003850	CX3CR1	1524	P49238	C-X3-C motif chemokine receptor 1	G-protein coupled receptor	310	0.457	0.885	0.061371	0.1		1	24	2	2001	2019
Arteriosclerosis	C0003850	CYBA	1535	P13498	cytochrome b-245 alpha chain		177	0.52	0.769	8.8678e-06	0.1		1	13	1	2000	2019
Arteriosclerosis	C0003850	ACE	1636	P12821	angiotensin I converting enzyme	Enzyme	1082	0.328	0.923	1.0344e-37	0.1		0.943	53	1	1995	2019
Arteriosclerosis	C0003850	DECR1	1666	Q16698	2,4-dienoyl-CoA reductase 1	Enzyme	399	0.426	0.885	4.4689e-14	0.1		0.971	34	1	2000	2020
Arteriosclerosis	C0003850	AGER	177	Q15109	advanced glycosylation end-product specific receptor	Receptor	450	0.42	0.885	6.3528e-16	0.1		0.969	32	1	1999	2019
Arteriosclerosis	C0003850	DNMT1	1786	P26358	DNA methyltransferase 1	Epigenetic regulator	496	0.406	0.885	1	0.1		1	10	0	2009	2019
Arteriosclerosis	C0003850	DPP4	1803	P27487	dipeptidyl peptidase 4	Enzyme	451	0.42	0.808	7.2797e-09	0.1		0.842	19	0	2011	2019
Arteriosclerosis	C0003850	AGT	183	P01019	angiotensinogen	Enzyme modulator	765	0.367	0.923	4.9706e-08	0.1		1	85	1	1998	2019
Arteriosclerosis	C0003850	AGTR1	185	P30556	angiotensin II receptor type 1	G-protein coupled receptor	440	0.423	0.846	0.00053161	0.1		0.941	17	1	2001	2019
Arteriosclerosis	C0003850	ABCA1	19	O95477	ATP binding cassette subfamily A member 1	Transporter	291	0.467	0.846	1.4525e-13	0.1		0.992	127	5	2000	2020
Arteriosclerosis	C0003850	EDN1	1906	P05305	endothelin 1	Signaling	679	0.38	0.846	0.45504	0.1		1	25	1	1993	2020
Arteriosclerosis	C0003850	EGR1	1958	P18146	early growth response 1	Nucleic acid binding	378	0.433	0.923	0.3509	0.1		1	10	0	2000	2017
Arteriosclerosis	C0003850	AHSG	197	P02765	alpha 2-HS glycoprotein	Enzyme modulator	204	0.506	0.846	3.209e-10	0.1		0.9	10	1	2005	2018
Arteriosclerosis	C0003850	ELN	2006	P15502	elastin		545	0.415	0.885	2.1429e-14	0.1		1	14	0	1990	2019
Arteriosclerosis	C0003850	ERCC2	2068	P18074	ERCC excision repair 2, TFIIH core complex helicase subunit	Enzyme	499	0.42	0.846	7.0654e-20	0.1			0	0
Arteriosclerosis	C0003850	AKT1	207	P31749	AKT serine/threonine kinase 1	Kinase	1250	0.311	0.962	0.9759	0.1		1	10	0	2007	2019
Arteriosclerosis	C0003850	ERCC3	2071	P19447	ERCC excision repair 3, TFIIH core complex helicase subunit	Enzyme	253	0.504	0.846	3.4312e-11	0.1			0	0
Arteriosclerosis	C0003850	ERCC4	2072	Q92889	ERCC excision repair 4, endonuclease catalytic subunit	Enzyme	325	0.468	0.846	1.3758e-12	0.1			0	0
Arteriosclerosis	C0003850	ERCC5	2073	P28715	ERCC excision repair 5, endonuclease		238	0.499	0.731	2.732e-13	0.1			0	0
Arteriosclerosis	C0003850	ESR1	2099	P03372	estrogen receptor 1	Nuclear receptor	1101	0.324	0.962	0.9992	0.1		0.933	15	0	2002	2019
Arteriosclerosis	C0003850	ALB	213	P02768	albumin	Transporter	1198	0.317	0.962	0.64329	0.1		0.944	18	0	2007	2019
Arteriosclerosis	C0003850	F3	2152	P13726	coagulation factor III, tissue factor	Receptor	456	0.415	0.846	0.018872	0.1		0.913	23	0	1996	2019
Arteriosclerosis	C0003850	FABP4	2167	P15090	fatty acid binding protein 4		194	0.5	0.808	5.1764e-05	0.1		0.972	36	0	2003	2019
Arteriosclerosis	C0003850	FN1	2335	P02751	fibronectin 1	Signaling	724	0.365	0.962	0.0014045	0.1		1	17	0	1994	2019
Arteriosclerosis	C0003850	SIRT1	23411	Q96EB6	sirtuin 1	Epigenetic regulator	675	0.378	0.885	0.087326	0.1		0.964	28	0	2008	2020
Arteriosclerosis	C0003850	SMUG1	23583	Q53HV7	single-strand-selective monofunctional uracil-DNA glycosylase 1		1034	0.322	0.923	0.00045154	0.1		1	10	0	2017	2019
Arteriosclerosis	C0003850	ALOX5	240	P09917	arachidonate 5-lipoxygenase	Enzyme	342	0.447	0.885	1.2059e-06	0.1		0.947	19	1	2003	2019
Arteriosclerosis	C0003850	ALOX15	246	P16050	arachidonate 15-lipoxygenase	Enzyme	205	0.502	0.846	1.1397e-23	0.1		0.905	21	1	2004	2019
Arteriosclerosis	C0003850	GABPA	2551	Q06546	GA binding protein transcription factor subunit alpha	Transcription factor	632	0.379	0.885	0.99812	0.1		1	13	0	2005	2019
Arteriosclerosis	C0003850	PCSK9	255738	Q8NBP7	proprotein convertase subtilisin/kexin type 9	Enzyme	257	0.482	0.808	2.7059e-17	0.1		1	75	4	2006	2020
Arteriosclerosis	C0003850	RNF19A	25897	Q9NV58	ring finger protein 19A, RBR E3 ubiquitin protein ligase	Enzyme	523	0.397	0.923	0.025305	0.1		1	13	0	2007	2019
Arteriosclerosis	C0003850	POLDIP2	26073	Q9Y2S7	DNA polymerase delta interacting protein 2		530	0.396	0.923	0.41407	0.1		1	13	0	2007	2019
Arteriosclerosis	C0003850	FGF21	26291	Q9NSA1	fibroblast growth factor 21	Signaling	236	0.485	0.769	0.029439	0.1		0.947	19	0	2014	2019
Arteriosclerosis	C0003850	GCG	2641	P01275	glucagon		441	0.431	0.885	0.034814	0.1		1	19	0	2011	2020
Arteriosclerosis	C0003850	IL37	27178	Q9NZH6	interleukin 37		280	0.459	0.846	0.00012343	0.1		1	17	0	2013	2019
Arteriosclerosis	C0003850	ANGPTL3	27329	Q9Y5C1	angiopoietin like 3	Signaling	81	0.584	0.577	1.6455e-13	0.1		1	10	0	2004	2019
Arteriosclerosis	C0003850	GLP1R	2740	P43220	glucagon like peptide 1 receptor	G-protein coupled receptor	288	0.471	0.846	0.29347	0.1		1	12	0	2013	2020
Arteriosclerosis	C0003850	ANGPT1	284	Q15389	angiopoietin 1	Signaling	340	0.446	0.808	0.95208	0.1		1	14	0	2003	2020
Arteriosclerosis	C0003850	ANGPT2	285	O15123	angiopoietin 2	Signaling	457	0.41	0.846	0.83208	0.1		1	14	0	1997	2019
Arteriosclerosis	C0003850	HIF1A	3091	Q16665	hypoxia inducible factor 1 subunit alpha	Transcription factor	1044	0.327	0.923	0.9777	0.1		1	10	0	2007	2018
Arteriosclerosis	C0003850	HMGB1	3146	P09429	high mobility group box 1	Nucleic acid binding	724	0.368	0.923	0.82035	0.1		1	22	0	2001	2019
Arteriosclerosis	C0003850	HMOX1	3162	P09601	heme oxygenase 1		666	0.381	0.923	0.0096817	0.1		1	21	1	2002	2019
Arteriosclerosis	C0003850	HP	3240	P00738	haptoglobin	Enzyme	464	0.412	0.885	1.736e-05	0.1		1	10	0	1990	2017
Arteriosclerosis	C0003850	HSPD1	3329	P10809	heat shock protein family D (Hsp60) member 1		398	0.432	0.808	0.99257	0.1		0.963	27	0	1996	2019
Arteriosclerosis	C0003850	APOA2	336	P02652	apolipoprotein A2	Transporter	77	0.582	0.769	0.0448	0.1		0.917	12	0	1993	2019
Arteriosclerosis	C0003850	APOA4	337	P06727	apolipoprotein A4		88	0.582	0.577	5.4536e-06	0.1		1	12	0	1994	2019
Arteriosclerosis	C0003850	APOB	338	P04114	apolipoprotein B		339	0.453	0.808	1.9234e-16	0.1		0.987	78	1	1986	2019
Arteriosclerosis	C0003850	ICAM1	3383	P05362	intercellular adhesion molecule 1		737	0.364	0.962	0.035295	0.1		1	48	1	1997	2019
Arteriosclerosis	C0003850	APOC3	345	P02656	apolipoprotein C3		153	0.531	0.731	0.010024	0.1		0.952	21	0	1983	2019
Arteriosclerosis	C0003850	IFNG	3458	P01579	interferon gamma		1519	0.288	0.962	0.47156	0.1		1	26	0	1992	2019
Arteriosclerosis	C0003850	IGF1	3479	P05019	insulin like growth factor 1		1206	0.318	0.885	0.2716	0.1		0.966	29	0	1996	2019
Arteriosclerosis	C0003850	IL1A	3552	P01583	interleukin 1 alpha		1002	0.333	0.962	0.0001602	0.1		1	26	0	1999	2020
Arteriosclerosis	C0003850	IL6	3569	P05231	interleukin 6		2367	0.248	0.962	0.31536	0.1		0.951	82	1	1996	2020
Arteriosclerosis	C0003850	CXCL8	3576	P10145	C-X-C motif chemokine ligand 8	Signaling	1254	0.31	0.962	0.00027377	0.1		0.958	24	0	1996	2019
Arteriosclerosis	C0003850	IL10	3586	P22301	interleukin 10		1679	0.281	0.923	0.0058874	0.1		0.973	37	3	2005	2020
Arteriosclerosis	C0003850	IL17A	3605	Q16552	interleukin 17A		1074	0.324	0.923	0.043049	0.1		1	28	0	2010	2019
Arteriosclerosis	C0003850	IL18	3606	Q14116	interleukin 18		750	0.365	0.923	0.030717	0.1		0.966	29	0	2001	2019
Arteriosclerosis	C0003850	ABCC6	368	O95255	ATP binding cassette subfamily C member 6	Transporter	181	0.54	0.654	5.6167e-35	0.1			0	0
Arteriosclerosis	C0003850	LCAT	3931	P04180	lecithin-cholesterol acyltransferase	Enzyme	94	0.588	0.654	0.08102	0.1		1	14	0	1998	2018
Arteriosclerosis	C0003850	LDLR	3949	P01130	low density lipoprotein receptor		336	0.449	0.885	9.841e-24	0.1		0.983	240	7	1980	2020
Arteriosclerosis	C0003850	LEP	3952	P41159	leptin		931	0.349	0.846	0.46491	0.1		0.957	23	1	2005	2020
Arteriosclerosis	C0003850	LGALS3	3958	P17931	galectin 3	Signaling	557	0.392	0.846	2.3207e-05	0.1		0.9	10	0	2013	2020
Arteriosclerosis	C0003850	LPA	4018	P08519	lipoprotein(a)	Enzyme	340	0.444	0.769	6.5917e-89	0.1		0.963	109	2	1987	2019
Arteriosclerosis	C0003850	LPL	4023	P06858	lipoprotein lipase	Enzyme	290	0.474	0.808	1.2712e-09	0.1		0.95	60	4	1992	2019
Arteriosclerosis	C0003850	MIR126	406913		microRNA 126		305	0.447	0.846		0.1		0.941	17	0	2013	2019
Arteriosclerosis	C0003850	MIR155	406947		microRNA 155		584	0.384	0.885		0.1		1	28	0	2010	2019
Arteriosclerosis	C0003850	MIR21	406991		microRNA 21		726	0.363	0.846		0.1		0.944	18	0	2011	2019
Arteriosclerosis	C0003850	MIR33A	407039		microRNA 33a		100	0.56	0.654		0.1		0.952	21	0	2011	2019
Arteriosclerosis	C0003850	MBL2	4153	P11226	mannose binding lectin 2	Receptor	563	0.39	0.846	0.0026836	0.1		0.909	11	1	2000	2017
Arteriosclerosis	C0003850	MEFV	4210	O15553	MEFV innate immuity regulator, pyrin		410	0.44	0.885	1.0177e-14	0.1		1	12	0	2006	2019
Arteriosclerosis	C0003850	MMP2	4313	P08253	matrix metallopeptidase 2	Enzyme	1021	0.333	0.923	0.83878	0.1		0.909	11	0	1992	2020
Arteriosclerosis	C0003850	MMP3	4314	P08254	matrix metallopeptidase 3	Enzyme	473	0.408	0.885	5.7362e-15	0.1		0.909	11	0	1999	2017
Arteriosclerosis	C0003850	MMP12	4321	P39900	matrix metallopeptidase 12	Enzyme	216	0.484	0.885		0.1		1	13	0	2000	2019
Arteriosclerosis	C0003850	MPO	4353	P05164	myeloperoxidase	Enzyme	653	0.377	0.923	7.105e-15	0.1		0.976	42	1	2000	2020
Arteriosclerosis	C0003850	MTHFR	4524	P42898	methylenetetrahydrofolate reductase		985	0.337	0.885	3.2068e-10	0.1		0.926	27	3	1998	2019
Arteriosclerosis	C0003850	NFE2L2	4780	Q16236	nuclear factor, erythroid 2 like 2	Enzyme	823	0.357	0.885	0.0035719	0.1		1	22	0	2005	2019
Arteriosclerosis	C0003850	OLR1	4973	P78380	oxidized low density lipoprotein receptor 1		133	0.544	0.769	0.007199	0.1		1	52	1	1998	2020
Arteriosclerosis	C0003850	TNFRSF11B	4982	O00300	TNF receptor superfamily member 11b		443	0.422	0.808	0.16171	0.1		1	21	0	2004	2019
Arteriosclerosis	C0003850	NOX4	50507	Q9NPH5	NADPH oxidase 4	Enzyme	260	0.471	0.885	5.7555e-20	0.1		1	12	1	2002	2019
Arteriosclerosis	C0003850	SERPINE1	5054	P05121	serpin family E member 1	Enzyme modulator	770	0.359	0.885	0.043609	0.1		0.977	44	2	1992	2019
Arteriosclerosis	C0003850	PAPPA	5069	Q13219	pappalysin 1		125	0.558	0.692	0.1613	0.1		1	10	0	2007	2019
Arteriosclerosis	C0003850	FOXP3	50943	Q9BZS1	forkhead box P3		688	0.368	0.846	0.99424	0.1		1	10	0	2015	2019
Arteriosclerosis	C0003850	ANGPTL4	51129	Q9BY76	angiopoietin like 4	Signaling	198	0.498	0.731	2.3089e-11	0.1		1	10	2	2008	2019
Arteriosclerosis	C0003850	HSPA14	51182	Q0VDF9	heat shock protein family A (Hsp70) member 14		178	0.502	0.769	0.67359	0.1		0.923	13	0	1996	2018
Arteriosclerosis	C0003850	PECAM1	5175	P16284	platelet and endothelial cell adhesion molecule 1	Cell adhesion	396	0.426	0.846		0.1		1	13	2	2003	2017
Arteriosclerosis	C0003850	PIK3CA	5290	P42336	phosphatidylinositol-4,5-bisphosphate 3-kinase catalytic subunit alpha	Kinase	1511	0.292	0.923	1	0.1		1	17	0	2007	2019
Arteriosclerosis	C0003850	PIK3CB	5291	P42338	phosphatidylinositol-4,5-bisphosphate 3-kinase catalytic subunit beta	Kinase	1083	0.322	0.885	0.99964	0.1		1	16	1	2007	2019
Arteriosclerosis	C0003850	PIK3CD	5293	O00329	phosphatidylinositol-4,5-bisphosphate 3-kinase catalytic subunit delta	Kinase	1119	0.319	0.885	0.99999	0.1		1	16	1	2007	2019
Arteriosclerosis	C0003850	PIK3CG	5294	P48736	phosphatidylinositol-4,5-bisphosphate 3-kinase catalytic subunit gamma	Kinase	1101	0.32	0.885	1.4076e-06	0.1		1	21	0	2007	2019
Arteriosclerosis	C0003850	PLA2G1B	5319	P04054	phospholipase A2 group IB	Enzyme	268	0.468	0.846	1.0057e-10	0.1		1	13	0	1999	2019
Arteriosclerosis	C0003850	PLA2G2A	5320	P14555	phospholipase A2 group IIA	Enzyme	215	0.488	0.808	0.097278	0.1		1	18	0	1999	2018
Arteriosclerosis	C0003850	PLG	5340	P00747	plasminogen	Enzyme	586	0.389	0.923	0.010345	0.1		1	29	1	1995	2018
Arteriosclerosis	C0003850	PLTP	5360	P55058	phospholipid transfer protein		62	0.633	0.654	8.9961e-09	0.1		1	17	0	2002	2019
Arteriosclerosis	C0003850	PON1	5444	P27169	paraoxonase 1		496	0.409	0.885	9.8142e-11	0.1		0.969	127	2	1998	2020
Arteriosclerosis	C0003850	PON2	5445	Q15165	paraoxonase 2		117	0.566	0.808	5.4352e-05	0.1		1	11	0	1999	2019
Arteriosclerosis	C0003850	PPARA	5465	Q07869	peroxisome proliferator activated receptor alpha	Nuclear receptor	408	0.432	0.885	0.030182	0.1		0.962	26	2	1998	2019
Arteriosclerosis	C0003850	TET2	54790	Q6N021	tet methylcytosine dioxygenase 2		362	0.458	0.808	4.3334e-54	0.1		0.909	11	0	2016	2020
Arteriosclerosis	C0003850	PRKAA1	5562	Q13131	protein kinase AMP-activated catalytic subunit alpha 1	Kinase	325	0.453	0.846	0.13725	0.1		1	13	0	2011	2020
Arteriosclerosis	C0003850	PRKAA2	5563	P54646	protein kinase AMP-activated catalytic subunit alpha 2	Kinase	317	0.456	0.846	3.5282e-08	0.1		1	11	0	2011	2020
Arteriosclerosis	C0003850	PRKAB1	5564	Q9Y478	protein kinase AMP-activated non-catalytic subunit beta 1	Kinase	296	0.46	0.846	0.0052573	0.1		1	11	0	2011	2020
Arteriosclerosis	C0003850	APOM	55937	O95445	apolipoprotein M		82	0.59	0.769	0.00095567	0.1		1	13	0	2006	2019
Arteriosclerosis	C0003850	MAPK1	5594	P28482	mitogen-activated protein kinase 1	Kinase	1059	0.33	0.923	0.99698	0.1		1	17	0	2005	2019
Arteriosclerosis	C0003850	RETN	56729	Q9HD89	resistin		302	0.454	0.808	0.036545	0.1		0.9	30	1	2005	2020
Arteriosclerosis	C0003850	PTGS2	5743	P35354	prostaglandin-endoperoxide synthase 2	Enzyme	1234	0.314	0.962	0.99597	0.1		0.952	21	1	2000	2019
Arteriosclerosis	C0003850	PTX3	5806	P26022	pentraxin 3		296	0.457	0.808	6.9827e-05	0.1		1	16	0	2004	2019
Arteriosclerosis	C0003850	CXCL16	58191	Q9H2A7	C-X-C motif chemokine ligand 16	Signaling	178	0.502	0.769	3.4546e-05	0.1		0.909	11	1	2008	2019
Arteriosclerosis	C0003850	MOK	5891	Q9UQ07	MOK protein kinase	Kinase	251	0.476	0.769	8.8397e-22	0.1		0.909	11	0	2004	2019
Arteriosclerosis	C0003850	ACE2	59272	Q9BYF1	angiotensin I converting enzyme 2	Enzyme	253	0.477	0.769	0.99769	0.1		1	11	0	2000	2019
Arteriosclerosis	C0003850	REN	5972	P00797	renin	Enzyme	721	0.37	0.923	2.4297e-07	0.1		1	52	0	1995	2020
Arteriosclerosis	C0003850	SORT1	6272	Q99523	sortilin 1	Transporter	111	0.573	0.615	0.99987	0.1		1	11	0	2014	2019
Arteriosclerosis	C0003850	SAA1	6288	P0DJI8	serum amyloid A1	Transporter	188	0.513	0.808	0.01493	0.1		0.917	12	1	1996	2019
Arteriosclerosis	C0003850	CCL2	6347	P13500	C-C motif chemokine ligand 2	Signaling	1157	0.321	0.962	0.60786	0.1		0.978	92	0	1995	2020
Arteriosclerosis	C0003850	CX3CL1	6376	P78423	C-X3-C motif chemokine ligand 1	Signaling	243	0.478	0.808	0.60837	0.1		0.909	11	0	2003	2019
Arteriosclerosis	C0003850	CXCL12	6387	P48061	C-X-C motif chemokine ligand 12		626	0.379	0.846	0.11851	0.1		0.917	12	0	2005	2019
Arteriosclerosis	C0003850	SELE	6401	P16581	selectin E		327	0.447	0.808	7.9058e-10	0.1		1	27	3	1994	2019
Arteriosclerosis	C0003850	SELP	6403	P16109	selectin P		293	0.46	0.769	5.0448e-32	0.1		1	19	1	2002	2019
Arteriosclerosis	C0003850	SLC5A2	6524	P31639	solute carrier family 5 member 2	Transporter	214	0.499	0.769	4.9184e-14	0.1		1	10	0	2017	2019
Arteriosclerosis	C0003850	SPP1	6696	P10451	secreted phosphoprotein 1		824	0.353	0.885	2.146e-06	0.1		0.96	25	1	1993	2020
Arteriosclerosis	C0003850	SREBF2	6721	Q12772	sterol regulatory element binding transcription factor 2		112	0.566	0.577	0.20734	0.1		1	11	0	2003	2019
Arteriosclerosis	C0003850	STAT3	6774	P40763	signal transducer and activator of transcription 3	Nucleic acid binding	1193	0.32	0.923	1	0.1		1	13	0	2007	2019
Arteriosclerosis	C0003850	TGFB1	7040	P01137	transforming growth factor beta 1	Signaling	1558	0.287	0.962	0.03685	0.1		1	21	1	2002	2019
Arteriosclerosis	C0003850	THBS1	7057	P07996	thrombospondin 1		480	0.407	0.885	0.99985	0.1		1	11	0	1997	2020
Arteriosclerosis	C0003850	TLR2	7097	O60603	toll like receptor 2		749	0.361	0.923	1.0152e-06	0.1		1	18	0	2005	2019
Arteriosclerosis	C0003850	TLR4	7099	O00206	toll like receptor 4		1174	0.321	0.962	4.6131e-09	0.1		0.926	95	3	2001	2020
Arteriosclerosis	C0003850	TM7SF2	7108	O76062	transmembrane 7 superfamily member 2	Enzyme	217	0.486	0.808	1.366e-07	0.1		1	12	0	2003	2020
Arteriosclerosis	C0003850	TNF	7124	P01375	tumor necrosis factor	Signaling	2724	0.231	0.962	0.8033	0.1		0.977	129	1	1997	2020
Arteriosclerosis	C0003850	TP53	7157	P04637	tumor protein p53	Transcription factor	2494	0.236	0.962	0.53235	0.1		0.95	20	0	1996	2019
Arteriosclerosis	C0003850	TNFSF4	7292	P23510	TNF superfamily member 4	Signaling	129	0.54	0.808	0.049378	0.1		1	10	2	2005	2018
Arteriosclerosis	C0003850	CCR2	729230	P41597	C-C motif chemokine receptor 2		436	0.418	0.846	0.023412	0.1		1	21	1	2000	2019
Arteriosclerosis	C0003850	UCP2	7351	P55851	uncoupling protein 2	Transporter	235	0.493	0.808	1.5497e-10	0.1		1	11	1	2005	2018
Arteriosclerosis	C0003850	VPS51	738	Q9UID3	VPS51 subunit of GARP complex		292	0.452	0.846	1.052e-08	0.1		1	11	0	1997	2019
Arteriosclerosis	C0003850	VCAM1	7412	P19320	vascular cell adhesion molecule 1		406	0.422	0.808	0.79791	0.1		1	53	0	1997	2019
Arteriosclerosis	C0003850	VEGFA	7422	P15692	vascular endothelial growth factor A	Signaling	1899	0.266	0.923	2.4085e-05	0.1		0.947	38	0	1997	2020
Arteriosclerosis	C0003850	VWF	7450	P04275	von Willebrand factor	Enzyme modulator	498	0.408	0.885	3.2187e-25	0.1		1	16	0	1992	2019
Arteriosclerosis	C0003850	CXCR4	7852	P61073	C-X-C motif chemokine receptor 4	G-protein coupled receptor	739	0.362	0.923	0.017804	0.1		1	12	0	1999	2019
Arteriosclerosis	C0003850	PLA2G7	7941	Q13093	phospholipase A2 group VII	Enzyme	136	0.537	0.769	5.3314e-22	0.1		0.953	43	2	1999	2020
Arteriosclerosis	C0003850	AIMP2	7965	Q13155	aminoacyl tRNA synthetase complex interacting multifunctional protein 2		555	0.393	0.923	0.008024	0.1		1	13	0	2007	2019
Arteriosclerosis	C0003850	LPAL2	80350	Q16609	lipoprotein(a) like 2, pseudogene	Enzyme	53	0.626	0.731		0.1		0.9	10	0	1993	2019
Arteriosclerosis	C0003850	FGF23	8074	Q9GZV9	fibroblast growth factor 23	Signaling	305	0.46	0.731	0.031014	0.1		0.917	12	0	2014	2020
Arteriosclerosis	C0003850	PLA2G10	8399	O15496	phospholipase A2 group X	Enzyme	86	0.581	0.692	0.069507	0.1		1	12	0	1999	2018
Arteriosclerosis	C0003850	CAV1	857	Q03135	caveolin 1	Enzyme modulator	633	0.388	0.885	0.008274	0.1		1	15	0	2005	2019
Arteriosclerosis	C0003850	NR1I2	8856	O75469	nuclear receptor subfamily 1 group I member 2	Nuclear receptor	462	0.418	0.846	7.2668e-09	0.1		1	10	0	2006	2019
Arteriosclerosis	C0003850	IL33	90865	O95760	interleukin 33		487	0.409	0.885	8.2925e-10	0.1		1	12	0	2008	2019
Arteriosclerosis	C0003850	XPR1	9213	Q9UBH6	xenotropic and polytropic retrovirus receptor 1	Transporter	217	0.488	0.731	0.99999	0.1		1	14	0	2006	2019
Arteriosclerosis	C0003850	CD14	929	P08571	CD14 molecule		551	0.392	0.885	4.8813e-05	0.1		0.909	22	0	1998	2020
Arteriosclerosis	C0003850	KLF4	9314	O43474	Kruppel like factor 4	Nucleic acid binding	307	0.449	0.769	0.99714	0.1		1	10	0	2010	2019
Arteriosclerosis	C0003850	ADIPOQ	9370	Q15848	adiponectin, C1Q and collagen domain containing		679	0.376	0.885	4.6434e-09	0.1		0.987	79	4	2003	2020
Arteriosclerosis	C0003850	LIPG	9388	Q9Y5X9	lipase G, endothelial type	Enzyme	62	0.633	0.615	1.0165e-10	0.1		1	15	0	2002	2019
Arteriosclerosis	C0003850	GRAP2	9402	O75791	GRB2 related adaptor protein 2		538	0.394	0.923	0.00015256	0.1		1	13	0	2007	2019
Arteriosclerosis	C0003850	CD36	948	P16671	CD36 molecule	Receptor	351	0.446	0.846	1.0857e-60	0.1		0.987	76	0	1997	2019
Arteriosclerosis	C0003850	SCARB1	949	Q8WTV0	scavenger receptor class B member 1	Receptor	116	0.559	0.731	0.066228	0.1		1	15	1	2000	2020
Arteriosclerosis	C0003850	CD40	958	P25942	CD40 molecule		528	0.396	0.846	0.84603	0.1		0.958	24	2	1997	2019
Arteriosclerosis	C0003850	CD40LG	959	P29965	CD40 ligand	Signaling	453	0.414	0.846	0.72079	0.1		0.966	29	0	1997	2019
Arteriosclerosis	C0003850	ABCG1	9619	P45844	ATP binding cassette subfamily G member 1	Transporter	118	0.56	0.692	0.11182	0.1		0.958	24	1	2008	2020
Arteriosclerosis	C0003850	CXCR6	10663	O00574	C-X-C motif chemokine receptor 6	G-protein coupled receptor	325	0.448	0.885	5.7212e-05	0.09		1	9	0	2007	2019
Arteriosclerosis	C0003850	MTCO2P12	107075310		MT-CO2 pseudogene 12		703	0.368	0.962		0.09		1	9	0	2000	2019
Arteriosclerosis	C0003850	CTSS	1520	P25774	cathepsin S	Enzyme	131	0.539	0.731	0.34178	0.09		1	9	0	2000	2019
Arteriosclerosis	C0003850	EDNRA	1909	P25101	endothelin receptor type A	G-protein coupled receptor	427	0.426	0.885	0.99158	0.09		0.889	9	0	2006	2019
Arteriosclerosis	C0003850	ALDH2	217	P05091	aldehyde dehydrogenase 2 family member	Enzyme	337	0.457	0.885	3.3959e-10	0.09		1	9	1	2003	2019
Arteriosclerosis	C0003850	GJA4	2701	P35212	gap junction protein alpha 4	Cell-cell junction	39	0.663	0.5	0.055777	0.09		1	9	1	2005	2012
Arteriosclerosis	C0003850	GPR162	27239	Q16538	G protein-coupled receptor 162	G-protein coupled receptor	51	0.631	0.654	0.0093905	0.09		1	9	0	1994	2015
Arteriosclerosis	C0003850	ANPEP	290	P15144	alanyl aminopeptidase, membrane	Enzyme	280	0.462	0.769	3.7492e-09	0.09		1	9	0	2008	2019
Arteriosclerosis	C0003850	TNC	3371	P24821	tenascin C		369	0.433	0.846	1.2592e-07	0.09		1	9	1	1999	2019
Arteriosclerosis	C0003850	TNFRSF9	3604	Q07011	TNF receptor superfamily member 9		177	0.502	0.769	0.32153	0.09		1	9	1	2008	2019
Arteriosclerosis	C0003850	MALAT1	378938		metastasis associated lung adenocarcinoma transcript 1		336	0.435	0.846		0.09		1	9	0	2018	2020
Arteriosclerosis	C0003850	LRP1	4035	Q07954	LDL receptor related protein 1		252	0.482	0.769	1	0.09		0.667	9	0	2002	2019
Arteriosclerosis	C0003850	CIMT	404677		Carotid intimal medial thickness		29	0.695	0.462		0.09		1	9	0	2007	2019
Arteriosclerosis	C0003850	MIR145	406937		microRNA 145		366	0.431	0.846		0.09		1	9	1	2012	2020
Arteriosclerosis	C0003850	MIR221	407006		microRNA 221		304	0.449	0.846		0.09		1	9	0	2012	2019
Arteriosclerosis	C0003850	MMP1	4312	P03956	matrix metallopeptidase 1	Enzyme	589	0.385	0.885	7.7197e-18	0.09		1	9	0	1998	2018
Arteriosclerosis	C0003850	COX2	4513	P00403	cytochrome c oxidase subunit II	Enzyme	875	0.352	0.962		0.09		1	9	0	2000	2019
Arteriosclerosis	C0003850	MYD88	4615	Q99836	MYD88 innate immune signal transduction adaptor	Enzyme modulator	480	0.414	0.923	0.12443	0.09		1	9	0	2004	2020
Arteriosclerosis	C0003850	NPY	4852	P01303	neuropeptide Y	Signaling	381	0.447	0.846	0.14294	0.09		1	9	2	2004	2019
Arteriosclerosis	C0003850	SOST	50964	Q9BQB4	sclerostin		270	0.474	0.808	0.86731	0.09		1	9	0	2017	2020
Arteriosclerosis	C0003850	PPIA	5478	P62937	peptidylprolyl isomerase A		180	0.51	0.769	0.55734	0.09		0.889	9	0	2004	2020
Arteriosclerosis	C0003850	CHDH	55349	Q8NE62	choline dehydrogenase	Enzyme	158	0.529	0.769	1.685e-06	0.09		1	9	0	1990	2019
Arteriosclerosis	C0003850	MAPK3	5595	P27361	mitogen-activated protein kinase 3	Kinase	647	0.379	0.885	0.036884	0.09		1	9	0	2008	2019
Arteriosclerosis	C0003850	HAMP	57817	P81172	hepcidin antimicrobial peptide		377	0.433	0.846	0.0081797	0.09		0.889	9	0	2007	2020
Arteriosclerosis	C0003850	ACTB	60	P60709	actin beta	Cellular structure	1110	0.325	0.923	0.98564	0.09		1	9	0	2007	2019
Arteriosclerosis	C0003850	SLC2A1	6513	P11166	solute carrier family 2 member 1	Transporter	687	0.388	0.808	0.9941	0.09		0.889	9	0	2011	2020
Arteriosclerosis	C0003850	TXN	7295	P10599	thioredoxin		338	0.447	0.885	0.20119	0.09		1	9	0	1998	2019
Arteriosclerosis	C0003850	EHMT1	79813	Q9H9B1	euchromatic histone lysine methyltransferase 1	Epigenetic regulator	371	0.46	0.808	1	0.09		1	9	0	2013	2020
Arteriosclerosis	C0003850	CD44	960	P16070	CD44 molecule (Indian blood group)		711	0.363	0.962	2.4476e-07	0.09		1	9	0	2003	2020
Arteriosclerosis	C0003850	ZGLP1	100125288	P0C6A0	zinc finger GATA like protein 1		186	0.512	0.808	0.3868	0.08		1	8	0	2013	2020
Arteriosclerosis	C0003850	CLU	1191	P10909	clusterin		412	0.426	0.885	7.8072e-05	0.08		1	8	0	1993	2018
Arteriosclerosis	C0003850	CCN2	1490	P29279	cellular communication network factor 2	Signaling	518	0.399	0.846	0.00050202	0.08		0.875	8	0	1999	2017
Arteriosclerosis	C0003850	ESR2	2100	Q92731	estrogen receptor 2	Nuclear receptor	528	0.4	0.923	4.4516e-08	0.08		1	8	1	2007	2018
Arteriosclerosis	C0003850	PADI4	23569	Q9UM07	peptidyl arginine deiminase 4		196	0.494	0.808	4.6001e-16	0.08		1	8	0	1990	2019
Arteriosclerosis	C0003850	MTOR	2475	P42345	mechanistic target of rapamycin kinase	Kinase	960	0.343	0.885	1	0.08		1	8	0	2018	2019
Arteriosclerosis	C0003850	GSTM1	2944	P09488	glutathione S-transferase mu 1		627	0.38	0.923	0.0020641	0.08		0.875	8	0	2001	2019
Arteriosclerosis	C0003850	IL4	3565	P05112	interleukin 4		996	0.332	0.962	0.0047372	0.08		1	8	0	1992	2019
Arteriosclerosis	C0003850	INSR	3643	P06213	insulin receptor	Kinase	452	0.432	0.846	3.6145e-05	0.08		1	8	0	2009	2018
Arteriosclerosis	C0003850	ITGAX	3687	P20702	integrin subunit alpha X		170	0.504	0.769	1.3665e-15	0.08		1	8	0	2013	2019
Arteriosclerosis	C0003850	ACAT1	38	P24752	acetyl-CoA acetyltransferase 1	Enzyme	176	0.538	0.692	9.8525e-08	0.08		1	8	0	2000	2019
Arteriosclerosis	C0003850	MIR146A	406938		microRNA 146a		505	0.398	0.885		0.08		1	8	1	2010	2019
Arteriosclerosis	C0003850	MIR223	407008		microRNA 223		348	0.433	0.808		0.08		1	8	0	2015	2019
Arteriosclerosis	C0003850	ATM	472	Q13315	ATM serine/threonine kinase	Kinase	684	0.374	0.885	5.5884e-47	0.08		1	8	0	2001	2019
Arteriosclerosis	C0003850	IL23A	51561	Q9NPF7	interleukin 23 subunit alpha	Signaling	427	0.415	0.846	0.35806	0.08		1	8	0	2012	2019
Arteriosclerosis	C0003850	PON3	5446	Q15166	paraoxonase 3		62	0.663	0.692	2.1034e-07	0.08		0.875	8	0	2004	2016
Arteriosclerosis	C0003850	PPARD	5467	Q03181	peroxisome proliferator activated receptor delta	Nuclear receptor	197	0.513	0.846	0.99497	0.08		1	8	0	2010	2017
Arteriosclerosis	C0003850	BCL2	596	P10415	BCL2 apoptosis regulator	Signaling	1456	0.291	0.885	0.55903	0.08		1	8	0	1999	2019
Arteriosclerosis	C0003850	BSG	682	P35613	basigin (Ok blood group)		287	0.458	0.769	2.5873e-05	0.08		1	8	0	2008	2018
Arteriosclerosis	C0003850	ADAM17	6868	P78536	ADAM metallopeptidase domain 17		316	0.453	0.808	0.99528	0.08		1	8	0	2011	2019
Arteriosclerosis	C0003850	USF1	7391	P22415	upstream transcription factor 1		82	0.592	0.692	0.023545	0.08		1	8	1	2004	2018
Arteriosclerosis	C0003850	WNT5A	7474	P41221	Wnt family member 5A	Signaling	375	0.443	0.808	0.98732	0.08		1	8	0	2008	2020
Arteriosclerosis	C0003850	CAD	790	P27708	carbamoyl-phosphate synthetase 2, aspartate transcarbamylase, and dihydroorotase	Enzyme	249	0.482	0.846	0.99993	0.08		1	8	0	2008	2019
Arteriosclerosis	C0003850	CASP1	834	P29466	caspase 1	Enzyme	444	0.413	0.885	3.5183e-05	0.08		1	8	0	2008	2019
Arteriosclerosis	C0003850	APOL1	8542	O14791	apolipoprotein L1	Transporter	115	0.547	0.615	5.1357e-06	0.08		0.875	8	0	2013	2018
Arteriosclerosis	C0003850	CD68	968	P34810	CD68 molecule	Transporter	452	0.408	0.808	1.4063e-06	0.08		1	8	0	2002	2019
Arteriosclerosis	C0003850	ABCB6	10058	Q9NP58	ATP binding cassette subfamily B member 6 (Langereis blood group)	Transporter	400	0.431	0.885	8.5999e-19	0.07		1	7	0	2014	2019
Arteriosclerosis	C0003850	NAMPT	10135	P43490	nicotinamide phosphoribosyltransferase	Signaling	199	0.502	0.808	0.97914	0.07		0.857	7	0	2009	2019
Arteriosclerosis	C0003850	CSF2	1437	P04141	colony stimulating factor 2	Signaling	1028	0.33	0.962	0.83468	0.07		1	7	0	1992	2014
Arteriosclerosis	C0003850	ADRA2B	151	P18089	adrenoceptor alpha 2B	G-protein coupled receptor	296	0.465	0.846	4.4533e-06	0.07		1	7	0	2002	2019
Arteriosclerosis	C0003850	PLB1	151056	Q6P1J6	phospholipase B1		219	0.488	0.846	1.7315e-72	0.07		1	7	0	1999	2015
Arteriosclerosis	C0003850	SGMS2	166929	Q8NHU3	sphingomyelin synthase 2		45	0.653	0.538	0.056938	0.07		1	7	0	2009	2019
Arteriosclerosis	C0003850	FGF2	2247	P09038	fibroblast growth factor 2	Signaling	635	0.383	0.923	0.0184	0.07		1	7	0	1996	2018
Arteriosclerosis	C0003850	FOXO1	2308	Q12778	forkhead box O1		380	0.433	0.846	0.99725	0.07		0.857	7	0	2015	2020
Arteriosclerosis	C0003850	AKR1B1	231	P15121	aldo-keto reductase family 1 member B	Enzyme	220	0.491	0.885	2.0216e-05	0.07		1	7	0	2005	2018
Arteriosclerosis	C0003850	COPD	260431		Pulmonary disease, chronic obstructive, severe early-onset		349	0.456	0.885		0.07		1	7	0	2007	2020
Arteriosclerosis	C0003850	PTPN22	26191	Q9Y2R2	protein tyrosine phosphatase non-receptor type 22		400	0.438	0.846	3.4921e-21	0.07		1	7	1	2007	2019
Arteriosclerosis	C0003850	HGF	3082	P14210	hepatocyte growth factor	Enzyme	671	0.374	0.885	0.99947	0.07		1	7	0	1997	2019
Arteriosclerosis	C0003850	NR4A1	3164	P22736	nuclear receptor subfamily 4 group A member 1	Nuclear receptor	216	0.49	0.731	0.37074	0.07		1	7	0	2010	2019
Arteriosclerosis	C0003850	HSPB1	3315	P04792	heat shock protein family B (small) member 1		395	0.436	0.808	2.7797e-07	0.07		1	7	0	2005	2019
Arteriosclerosis	C0003850	HSPB2	3316	Q16082	heat shock protein family B (small) member 2		290	0.457	0.769	0.00032989	0.07		1	7	0	2005	2019
Arteriosclerosis	C0003850	APOH	350	P02749	apolipoprotein H		121	0.563	0.769	1.5614e-15	0.07		1	7	0	2014	2019
Arteriosclerosis	C0003850	APRT	353	P07741	adenine phosphoribosyltransferase		384	0.423	0.846	5.4539e-13	0.07		1	7	0	2010	2018
Arteriosclerosis	C0003850	LCN2	3934	P80188	lipocalin 2	Enzyme	497	0.405	0.885	1.1404e-09	0.07		1	7	0	2006	2019
Arteriosclerosis	C0003850	LTA	4049	P01374	lymphotoxin alpha	Signaling	353	0.434	0.885	0.19685	0.07		1	7	0	2001	2016
Arteriosclerosis	C0003850	MIR27A	407018		microRNA 27a		248	0.466	0.846		0.07		0.857	7	0	2012	2019
Arteriosclerosis	C0003850	MFAP1	4236	P55081	microfibril associated protein 1	Extracellular structure	357	0.431	0.846	0.79602	0.07		1	7	0	2010	2018
Arteriosclerosis	C0003850	NR3C2	4306	P08235	nuclear receptor subfamily 3 group C member 2	Nuclear receptor	287	0.469	0.846	0.83739	0.07		0.857	7	0	2011	2018
Arteriosclerosis	C0003850	ACKR3	57007	P25106	atypical chemokine receptor 3	G-protein coupled receptor	400	0.428	0.885	0.39134	0.07		1	7	0	2010	2019
Arteriosclerosis	C0003850	RENBP	5973	P51606	renin binding protein	Enzyme	156	0.528	0.769	0.44916	0.07		1	7	0	2001	2019
Arteriosclerosis	C0003850	ROS1	6098	P08922	ROS proto-oncogene 1, receptor tyrosine kinase	Kinase	356	0.439	0.885	1.6184e-72	0.07		0.857	7	0	2009	2019
Arteriosclerosis	C0003850	S100A12	6283	P80511	S100 calcium binding protein A12	Calcium-binding protein	221	0.488	0.846	0.48234	0.07		1	7	0	2011	2019
Arteriosclerosis	C0003850	BGLAP	632	P02818	bone gamma-carboxyglutamate protein		274	0.462	0.846	4.6155e-08	0.07		1	7	0	2017	2019
Arteriosclerosis	C0003850	SFTPD	6441	P35247	surfactant protein D	Surfactant	194	0.5	0.846	7.4927e-05	0.07		1	7	0	2006	2019
Arteriosclerosis	C0003850	SOAT1	6646	P35610	sterol O-acyltransferase 1	Enzyme	389	0.424	0.846	7.3621e-10	0.07		1	7	0	2000	2018
Arteriosclerosis	C0003850	STAT1	6772	P42224	signal transducer and activator of transcription 1	Nucleic acid binding	531	0.399	0.885	0.99999	0.07		1	7	0	2007	2018
Arteriosclerosis	C0003850	TCF7L2	6934	Q9NQB0	transcription factor 7 like 2		257	0.485	0.846	0.99537	0.07		1	7	2	2008	2011
Arteriosclerosis	C0003850	TSPO	706	P30536	translocator protein		341	0.444	0.885	0.00027398	0.07		1	7	0	2012	2020
Arteriosclerosis	C0003850	YWHAZ	7534	P63104	tyrosine 3-monooxygenase/tryptophan 5-monooxygenase activation protein zeta	Chaperone	247	0.475	0.846	0.93965	0.07		1	7	0	1999	2015
Arteriosclerosis	C0003850	BECN1	8678	Q14457	beclin 1	Enzyme modulator	373	0.432	0.846	0.93717	0.07		1	7	0	2014	2019
Arteriosclerosis	C0003850	HSPB3	8988	Q12988	heat shock protein family B (small) member 3		327	0.448	0.769	6.0944e-05	0.07		1	7	0	2005	2019
Arteriosclerosis	C0003850	CD34	947	P28906	CD34 molecule		674	0.368	0.808	4.9881e-06	0.07		0.857	7	0	2010	2019
Arteriosclerosis	C0003850	GDF15	9518	Q99988	growth differentiation factor 15	Signaling	389	0.429	0.808	3.0133e-07	0.07		1	7	0	2007	2019
Arteriosclerosis	C0003850	HDAC9	9734	Q9UKV0	histone deacetylase 9	Epigenetic regulator	340	0.439	0.846	0.99973	0.07		1	7	0	2014	2019
Arteriosclerosis	C0003850	HPSE	10855	Q9Y251	heparanase	Enzyme	393	0.425	0.808	2.266e-14	0.06		1	6	0	2011	2018
Arteriosclerosis	C0003850	CNR2	1269	P34972	cannabinoid receptor 2	G-protein coupled receptor	197	0.509	0.846	6.5369e-06	0.06		1	6	0	2005	2019
Arteriosclerosis	C0003850	ADRA1A	148	P35348	adrenoceptor alpha 1A	G-protein coupled receptor	294	0.462	0.846	3.3722e-07	0.06		1	6	0	2010	2019
Arteriosclerosis	C0003850	F2RL1	2150	P55085	F2R like trypsin receptor 1	G-protein coupled receptor	256	0.48	0.769	0.00014843	0.06		1	6	0	2007	2019
Arteriosclerosis	C0003850	FCGR3A	2214	P08637	Fc fragment of IgG receptor IIIa	Cell adhesion	352	0.432	0.962	3.6955e-06	0.06		1	6	0	2011	2017
Arteriosclerosis	C0003850	ALOX5AP	241	P20292	arachidonate 5-lipoxygenase activating protein	Enzyme	76	0.612	0.731	0.070729	0.06		1	6	0	2006	2018
Arteriosclerosis	C0003850	GPR42	2866	O15529	G protein-coupled receptor 42 (gene/pseudogene)	G-protein coupled receptor	255	0.475	0.846	0.050905	0.06		1	6	0	2010	2019
Arteriosclerosis	C0003850	GSTT1	2952	P30711	glutathione S-transferase theta 1		541	0.393	0.923	0.00014834	0.06		1	6	0	2002	2019
Arteriosclerosis	C0003850	HMGCR	3156	P04035	3-hydroxy-3-methylglutaryl-CoA reductase		154	0.529	0.692	0.99861	0.06		1	6	0	2002	2019
Arteriosclerosis	C0003850	HSD11B1	3290	P28845	hydroxysteroid 11-beta dehydrogenase 1		163	0.52	0.731	0.41696	0.06		0.833	6	1	2002	2018
Arteriosclerosis	C0003850	HSPA4	3308	P34932	heat shock protein family A (Hsp70) member 4		550	0.394	0.923	0.99954	0.06		1	6	0	2006	2018
Arteriosclerosis	C0003850	IFNA1	3439	P01562	interferon alpha 1		662	0.371	0.923		0.06		1	6	0	2004	2019
Arteriosclerosis	C0003850	IFNA13	3447	P01562	interferon alpha 13		646	0.374	0.923		0.06		1	6	0	2004	2019
Arteriosclerosis	C0003850	IL2RA	3559	P01589	interleukin 2 receptor subunit alpha	Receptor	540	0.389	0.885	0.054709	0.06		1	6	0	2015	2018
Arteriosclerosis	C0003850	ITGB2	3689	P05107	integrin subunit beta 2	Receptor	340	0.444	0.923	5.0817e-15	0.06		1	6	0	2011	2019
Arteriosclerosis	C0003850	JAK2	3717	O60674	Janus kinase 2	Kinase	644	0.385	0.885	0.65372	0.06		1	6	0	2007	2019
Arteriosclerosis	C0003850	MGP	4256	P08493	matrix Gla protein		160	0.539	0.846	3.6072e-05	0.06		1	6	0	2000	2017
Arteriosclerosis	C0003850	MMP13	4322	P45452	matrix metallopeptidase 13	Enzyme	328	0.452	0.923	7.8767e-18	0.06		1	6	0	2002	2018
Arteriosclerosis	C0003850	F11R	50848	Q9Y624	F11 receptor		127	0.542	0.731	1.8487e-05	0.06		1	6	0	2007	2019
Arteriosclerosis	C0003850	PLAT	5327	P00750	plasminogen activator, tissue type	Enzyme	392	0.445	0.885	5.6593e-05	0.06		1	6	0	1995	2010
Arteriosclerosis	C0003850	TREM1	54210	Q9NP99	triggering receptor expressed on myeloid cells 1		172	0.515	0.808	0.0062776	0.06		1	6	0	2016	2018
Arteriosclerosis	C0003850	LGMN	5641	Q99538	legumain	Enzyme	95	0.579	0.731	0.00040535	0.06		1	6	0	2008	2019
Arteriosclerosis	C0003850	PTH	5741	P01270	parathyroid hormone		528	0.397	0.846	0.012093	0.06		1	6	0	2017	2019
Arteriosclerosis	C0003850	RARRES2	5919	Q99969	retinoic acid receptor responder 2		180	0.519	0.731	2.716e-05	0.06		1	6	0	2010	2019
Arteriosclerosis	C0003850	GAS5	60674		growth arrest specific 5		184	0.497	0.808		0.06		1	6	1	2017	2019
Arteriosclerosis	C0003850	SAA2	6289	P0DJI9	serum amyloid A2	Transporter	103	0.568	0.731	2.7019e-06	0.06		1	6	0	1996	2018
Arteriosclerosis	C0003850	BGN	633	P21810	biglycan		253	0.484	0.808	0.45229	0.06		0.833	6	0	1996	2020
Arteriosclerosis	C0003850	SELPLG	6404	Q14242	selectin P ligand		113	0.564	0.692	0.1768	0.06		1	6	1	2003	2019
Arteriosclerosis	C0003850	SSTR4	6754	P31391	somatostatin receptor 4	G-protein coupled receptor	273	0.469	0.846	3.6978e-13	0.06		1	6	0	2010	2019
Arteriosclerosis	C0003850	BRS3	680	P32247	bombesin receptor subtype 3	G-protein coupled receptor	261	0.474	0.846	0.94849	0.06		1	6	0	2010	2019
Arteriosclerosis	C0003850	TFPI	7035	P10646	tissue factor pathway inhibitor	Enzyme modulator	230	0.486	0.808	0.2477	0.06		1	6	0	2005	2019
Arteriosclerosis	C0003850	TRAF6	7189	Q9Y4K3	TNF receptor associated factor 6	Signaling	254	0.472	0.808	0.99739	0.06		1	6	0	2010	2019
Arteriosclerosis	C0003850	FTO	79068	Q9C0B1	FTO alpha-ketoglutarate dependent dioxygenase		286	0.486	0.885	8.364e-08	0.06		1	6	1	2010	2017
Arteriosclerosis	C0003850	TFEB	7942	P19484	transcription factor EB		150	0.527	0.731	0.89931	0.06		1	6	0	2017	2019
Arteriosclerosis	C0003850	TFPI2	7980	P48307	tissue factor pathway inhibitor 2	Enzyme modulator	161	0.521	0.769	0.00084274	0.06		1	6	0	2001	2015
Arteriosclerosis	C0003850	CAT	847	P04040	catalase	Enzyme	794	0.359	0.962	1.6263e-10	0.06		1	6	0	2004	2019
Arteriosclerosis	C0003850	PLPP3	8613	O14495	phospholipid phosphatase 3	Enzyme	30	0.722	0.192	0.917	0.06		1	6	0	2013	2019
Arteriosclerosis	C0003850	APLN	8862	Q9ULZ1	apelin		226	0.497	0.769	0.45897	0.06		1	6	0	2015	2018
Arteriosclerosis	C0003850	SQSTM1	8878	Q13501	sequestosome 1		470	0.428	0.885	0.00086035	0.06		1	6	0	2016	2019
Arteriosclerosis	C0003850	SOCS3	9021	O14543	suppressor of cytokine signaling 3	Enzyme modulator	375	0.434	0.808	0.74613	0.06		1	6	0	2009	2019
Arteriosclerosis	C0003850	LPAR2	9170	Q9HBW0	lysophosphatidic acid receptor 2	G-protein coupled receptor	285	0.463	0.846	0.036658	0.06		1	6	0	2010	2019
Arteriosclerosis	C0003850	CLOCK	9575	O15516	clock circadian regulator		309	0.463	0.885	0.99957	0.06		1	6	0	2007	2018
Arteriosclerosis	C0003850	PDCD6IP	10015	Q8WUM4	programmed cell death 6 interacting protein	Receptor	39	0.663	0.5	0.70554	0.05		1	5	0	2011	2020
Arteriosclerosis	C0003850	PGR-AS1	101054525		PGR antisense RNA 1		172	0.514	0.808		0.05		1	5	0	2001	2019
Arteriosclerosis	C0003850	ABI2	10152	Q9NYB9	abl interactor 2	Enzyme modulator	28	0.7	0.423	0.43122	0.05		1	5	0	2011	2020
Arteriosclerosis	C0003850	CHIT1	1118	Q13231	chitinase 1		142	0.525	0.692	7.1716e-16	0.05		1	5	0	1999	2017
Arteriosclerosis	C0003850	CCR7	1236	P32248	C-C motif chemokine receptor 7	G-protein coupled receptor	320	0.443	0.769	0.057623	0.05		1	5	0	2006	2017
Arteriosclerosis	C0003850	ADM	133	P35318	adrenomedullin	Signaling	405	0.436	0.808	0.040831	0.05		1	5	0	2000	2014
Arteriosclerosis	C0003850	ACTRT1	139741	Q8TDG2	actin related protein T1	Cellular structure	26	0.711	0.308	0.0037403	0.05		1	5	0	2011	2020
Arteriosclerosis	C0003850	CTNNB1	1499	P35222	catenin beta 1		1368	0.303	0.885	0.99999	0.05		1	5	0	2011	2018
Arteriosclerosis	C0003850	DAB2IP	153090	Q5VWQ8	DAB2 interacting protein	Enzyme modulator	82	0.588	0.538	0.99995	0.05		1	5	0	2011	2020
Arteriosclerosis	C0003850	CYBB	1536	P04839	cytochrome b-245 beta chain	Ion channel	343	0.452	0.885	0.99904	0.05		1	5	0	2002	2018
Arteriosclerosis	C0003850	ECE1	1889	P42892	endothelin converting enzyme 1	Enzyme	157	0.541	0.769	0.95987	0.05		0.8	5	2	2006	2014
Arteriosclerosis	C0003850	EGFR	1956	P00533	epidermal growth factor receptor	Kinase	1394	0.295	0.885	0.36837	0.05		1	5	0	2008	2018
Arteriosclerosis	C0003850	AHR	196	P35869	aryl hydrocarbon receptor	Transcription factor	532	0.41	0.923	0.99999	0.05		1	5	0	2004	2019
Arteriosclerosis	C0003850	AIF1	199	P55008	allograft inflammatory factor 1	Calcium-binding protein	166	0.521	0.808	1.8793e-06	0.05		1	5	0	2005	2019
Arteriosclerosis	C0003850	EPRS1	2058	P07814	glutamyl-prolyl-tRNA synthetase 1	Enzyme	65	0.644	0.538	1.0353e-09	0.05		1	5	0	1994	1999
Arteriosclerosis	C0003850	EZH2	2146	Q15910	enhancer of zeste 2 polycomb repressive complex 2 subunit	Epigenetic regulator	653	0.376	0.885	1	0.05		1	5	0	2016	2020
Arteriosclerosis	C0003850	F2	2147	P00734	coagulation factor II, thrombin	Enzyme	490	0.415	0.885	0.0011118	0.05		1	5	1	2006	2019
Arteriosclerosis	C0003850	F2R	2149	P25116	coagulation factor II thrombin receptor	G-protein coupled receptor	347	0.444	0.846	0.0084678	0.05		1	5	0	1992	2019
Arteriosclerosis	C0003850	FCGR3B	2215	O75015	Fc fragment of IgG receptor IIIb	Cell adhesion	291	0.452	0.962	3.0294e-07	0.05		1	5	0	2011	2017
Arteriosclerosis	C0003850	MMRN1	22915	Q13201	multimerin 1		272	0.465	0.846	2.0714e-25	0.05		1	5	0	2012	2019
Arteriosclerosis	C0003850	FOXO3	2309	O43524	forkhead box O3		381	0.431	0.808	0.98806	0.05		1	5	0	2018	2019
Arteriosclerosis	C0003850	ARL6IP1	23204	Q15041	ADP ribosylation factor like GTPase 6 interacting protein 1		48	0.653	0.577	0.022339	0.05		1	5	0	2011	2020
Arteriosclerosis	C0003850	FMO3	2328	P31513	flavin containing dimethylaniline monoxygenase 3	Enzyme	51	0.638	0.5	6.5145e-16	0.05		1	5	0	2013	2019
Arteriosclerosis	C0003850	SIRT3	23410	Q9NTG7	sirtuin 3	Epigenetic regulator	227	0.488	0.731	0.00016261	0.05		1	5	0	2016	2019
Arteriosclerosis	C0003850	ALOX15B	247	O15296	arachidonate 15-lipoxygenase type B	Enzyme	42	0.663	0.462	1.4819e-18	0.05		1	5	0	2007	2016
Arteriosclerosis	C0003850	TOR2A	27433	Q5JU69;Q8N2E6	torsin family 2 member A	Chaperone	29	0.691	0.308	0.13617	0.05		1	5	0	2008	2019
Arteriosclerosis	C0003850	GNB3	2784	P16520	G protein subunit beta 3	Enzyme	192	0.518	0.808	3.3303e-11	0.05		1	5	1	2002	2014
Arteriosclerosis	C0003850	ABO	28	P16442	ABO, alpha 1-3-N-acetylgalactosaminyltransferase and alpha 1-3-galactosyltransferase	Enzyme	443	0.427	0.885		0.05		0.8	5	0	1976	2017
Arteriosclerosis	C0003850	GPX1	2876	P07203	glutathione peroxidase 1	Enzyme	290	0.458	0.923	3.8518e-05	0.05		1	5	0	2004	2017
Arteriosclerosis	C0003850	GRN	2896	P28799	granulin precursor		412	0.435	0.846	0.069666	0.05		1	5	0	2013	2018
Arteriosclerosis	C0003850	HFE	3077	Q30201	homeostatic iron regulator		415	0.436	0.846	2.5587e-08	0.05		0.6	5	2	2000	2008
Arteriosclerosis	C0003850	BIRC3	330	Q13489	baculoviral IAP repeat containing 3	Enzyme modulator	209	0.491	0.769	0.065597	0.05		1	5	0	2011	2020
Arteriosclerosis	C0003850	HSPG2	3339	P98160	heparan sulfate proteoglycan 2	Enzyme modulator	405	0.438	0.885	1.0376e-19	0.05		1	5	0	2007	2018
Arteriosclerosis	C0003850	C1QTNF9	338872	P0C862	C1q and TNF related 9		30	0.695	0.385	1.1372e-05	0.05		1	5	0	2017	2019
Arteriosclerosis	C0003850	CCN1	3491	O00622	cellular communication network factor 1	Signaling	246	0.473	0.731	0.71388	0.05		0.8	5	0	2002	2019
Arteriosclerosis	C0003850	APP	351	P05067	amyloid beta precursor protein	Enzyme modulator	485	0.422	0.846	0.046544	0.05		1	5	0	2002	2018
Arteriosclerosis	C0003850	ISG20	3669	Q96AZ6	interferon stimulated exonuclease gene 20		414	0.414	0.846	0.002899	0.05		1	5	0	2015	2018
Arteriosclerosis	C0003850	KNG1	3827	P01042	kininogen 1	Enzyme modulator	279	0.481	0.885	3.2071e-10	0.05		0.8	5	1	2000	2019
Arteriosclerosis	C0003850	ARG1	383	P05089	arginase 1	Enzyme	273	0.476	0.846	0.00035944	0.05		1	5	0	2007	2018
Arteriosclerosis	C0003850	MIRLET7G	406890		microRNA let-7g		68	0.606	0.769		0.05		1	5	0	2013	2017
Arteriosclerosis	C0003850	MIR122	406906		microRNA 122		250	0.468	0.808		0.05		1	5	0	2011	2019
Arteriosclerosis	C0003850	MIR217	406999		microRNA 217		116	0.543	0.769		0.05		1	5	0	2015	2020
Arteriosclerosis	C0003850	MIR29A	407021		microRNA 29a		278	0.459	0.808		0.05		0.8	5	0	2016	2019
Arteriosclerosis	C0003850	MIR34A	407040		microRNA 34a		428	0.421	0.846		0.05		1	5	0	2015	2020
Arteriosclerosis	C0003850	NOS1	4842	P29475	nitric oxide synthase 1		521	0.408	0.885	1	0.05		1	5	0	2004	2019
Arteriosclerosis	C0003850	NOS2	4843	P35228	nitric oxide synthase 2		783	0.364	0.923	4.0277e-15	0.05		1	5	0	1999	2012
Arteriosclerosis	C0003850	NOTCH1	4851	P46531	notch receptor 1		693	0.369	0.885	1	0.05		1	5	0	2015	2019
Arteriosclerosis	C0003850	NT5E	4907	P21589	5'-nucleotidase ecto	Enzyme	376	0.436	0.885	2.2881e-11	0.05		1	5	0	2015	2020
Arteriosclerosis	C0003850	P2RX7	5027	Q99572	purinergic receptor P2X 7	Ion channel	337	0.45	0.808	3.3344e-11	0.05		1	5	0	2016	2019
Arteriosclerosis	C0003850	P2RY2	5029	P41231	purinergic receptor P2Y2	G-protein coupled receptor	136	0.543	0.808	0.084245	0.05		1	5	0	2009	2019
Arteriosclerosis	C0003850	ADIPOR1	51094	Q96A54	adiponectin receptor 1	Receptor	148	0.529	0.808	0.6584	0.05		1	5	0	2012	2018
Arteriosclerosis	C0003850	PDE4D	5144	Q08499	phosphodiesterase 4D		210	0.519	0.846	0.9998	0.05		0.8	5	0	2003	2019
Arteriosclerosis	C0003850	PGF	5228	P49763	placental growth factor	Signaling	288	0.46	0.846	0.1288	0.05		1	5	0	2009	2017
Arteriosclerosis	C0003850	TUG1	55000		taurine up-regulated 1		134	0.522	0.769		0.05		1	5	0	2018	2019
Arteriosclerosis	C0003850	MAPK8	5599	P45983	mitogen-activated protein kinase 8	Kinase	520	0.397	0.885	0.99823	0.05		1	5	0	2012	2019
Arteriosclerosis	C0003850	MYDGF	56005	Q969H8	myeloid derived growth factor		295	0.451	0.846	3.4923e-06	0.05		1	5	0	1995	2019
Arteriosclerosis	C0003850	PTEN	5728	P60484	phosphatase and tensin homolog	Enzyme	1349	0.305	0.923	0.25651	0.05		1	5	0	2012	2020
Arteriosclerosis	C0003850	CCL11	6356	P51671	C-C motif chemokine ligand 11	Signaling	250	0.473	0.885	0.010211	0.05		1	5	0	2000	2017
Arteriosclerosis	C0003850	NOD2	64127	Q9HC29	nucleotide binding oligomerization domain containing 2	Enzyme	434	0.423	0.923	1.9834e-30	0.05		1	5	0	2006	2018
Arteriosclerosis	C0003850	ABCG8	64241	Q9H221	ATP binding cassette subfamily G member 8	Transporter	116	0.573	0.538	2.3838e-20	0.05		0.8	5	0	2000	2014
Arteriosclerosis	C0003850	SREBF1	6720	P36956	sterol regulatory element binding transcription factor 1		159	0.518	0.808	0.014708	0.05		1	5	0	2011	2019
Arteriosclerosis	C0003850	TIMP1	7076	P01033	TIMP metallopeptidase inhibitor 1	Enzyme modulator	603	0.38	0.885	0.4993	0.05		1	5	0	2000	2018
Arteriosclerosis	C0003850	UCP1	7350	P25874	uncoupling protein 1	Transporter	124	0.545	0.769	1.6903e-11	0.05		1	5	0	2001	2019
Arteriosclerosis	C0003850	VLDLR	7436	P98155	very low density lipoprotein receptor		143	0.558	0.692	1.9617e-11	0.05		1	5	0	1996	2017
Arteriosclerosis	C0003850	DHX40	79665	Q8IX18	DEAH-box helicase 40	Enzyme	64	0.608	0.769	0.7556	0.05		1	5	0	1990	2019
Arteriosclerosis	C0003850	PDGFD	80310	Q9GZP0	platelet derived growth factor D	Signaling	94	0.579	0.538	0.0017145	0.05		1	5	0	2008	2016
Arteriosclerosis	C0003850	CAMP	820	P49913	cathelicidin antimicrobial peptide		262	0.466	0.846	0.0043897	0.05		1	5	0	2006	2019
Arteriosclerosis	C0003850	CASP3	836	P42574	caspase 3	Enzyme	819	0.351	0.923	0.10017	0.05		1	5	0	2015	2019
Arteriosclerosis	C0003850	PLA2G6	8398	O60733	phospholipase A2 group VI	Enzyme modulator	350	0.476	0.846	2.4837e-10	0.05		1	5	0	2000	2014
Arteriosclerosis	C0003850	AOC3	8639	Q16853	amine oxidase copper containing 3		106	0.561	0.769	6.267e-11	0.05		1	5	0	2006	2018
Arteriosclerosis	C0003850	TNFSF10	8743	P50591	TNF superfamily member 10	Signaling	445	0.413	0.885	0.13495	0.05		1	5	0	2008	2018
Arteriosclerosis	C0003850	CD1D	912	P15813	CD1d molecule		140	0.532	0.769	1.8805e-06	0.05		0.8	5	0	2017	2019
Arteriosclerosis	C0003850	NTN1	9423	O95631	netrin 1	Enzyme modulator	209	0.509	0.846	0.99687	0.05		1	5	0	2012	2020
Arteriosclerosis	C0003850	MAGI2	9863	Q86UL8	membrane associated guanylate kinase, WW and PDZ domain containing 2		97	0.579	0.654	0.99943	0.05		1	5	0	2011	2020
Arteriosclerosis	C0003850	WDR1	9948	O75083	WD repeat domain 1	Cellular structure	59	0.623	0.654	0.99892	0.05		1	5	0	2011	2020
Arteriosclerosis	C0003850	LPCAT3	10162	Q6P1A2	lysophosphatidylcholine acyltransferase 3	Enzyme	20	0.736	0.346	0.99508	0.04		1	4	0	1975	2019
Arteriosclerosis	C0003850	CBSL	102724560	P0DN79;P35520	cystathionine beta-synthase like		129	0.54	0.808		0.04		1	4	0	1989	2009
Arteriosclerosis	C0003850	CDKN2B	1030	P42772	cyclin dependent kinase inhibitor 2B		440	0.417	0.769	0.0073369	0.04		1	4	0	2014	2016
Arteriosclerosis	C0003850	KHDRBS1	10657	Q07666	KH RNA binding domain containing, signal transduction associated 1	Nucleic acid binding	289	0.457	0.846	0.99423	0.04		1	4	0	2016	2019
Arteriosclerosis	C0003850	CES1	1066	P23141	carboxylesterase 1	Enzyme	80	0.59	0.692	3.3228e-15	0.04		1	4	0	2009	2017
Arteriosclerosis	C0003850	TNFSF13B	10673	Q9Y275	TNF superfamily member 13b		282	0.46	0.731	0.98193	0.04		1	4	0	2016	2019
Arteriosclerosis	C0003850	PPARGC1A	10891	Q9UBK2	PPARG coactivator 1 alpha	Transcription factor	350	0.453	0.885	0.9973	0.04		1	4	0	2006	2019
Arteriosclerosis	C0003850	CHRM3	1131	P20309	cholinergic receptor muscarinic 3	G-protein coupled receptor	284	0.464	0.885	0.99253	0.04		1	4	0	2012	2018
Arteriosclerosis	C0003850	PLIN2	123	Q99541	perilipin 2	Transporter	100	0.564	0.692	7.5281e-09	0.04		1	4	0	2017	2019
Arteriosclerosis	C0003850	LTB4R	1241	Q15722	leukotriene B4 receptor	G-protein coupled receptor	107	0.576	0.692	0.11994	0.04		1	4	0	2004	2017
Arteriosclerosis	C0003850	COMP	1311	P49747	cartilage oligomeric matrix protein		230	0.503	0.808	1.3462e-09	0.04		1	4	0	2013	2019
Arteriosclerosis	C0003850	CP	1356	P00450	ceruloplasmin	Enzyme	283	0.466	0.846	4.2013e-10	0.04		1	4	0	2013	2019
Arteriosclerosis	C0003850	KLF14	136259	Q8TD94	Kruppel like factor 14	Nucleic acid binding	39	0.691	0.385	0.01598	0.04		1	4	0	2015	2019
Arteriosclerosis	C0003850	PARP1	142	P09874	poly(ADP-ribose) polymerase 1		565	0.389	0.923	0.00033366	0.04		1	4	0	2013	2019
Arteriosclerosis	C0003850	CTH	1491	P32929	cystathionine gamma-lyase	Enzyme	93	0.578	0.615	7.482e-08	0.04		1	4	0	2017	2020
Arteriosclerosis	C0003850	IL23R	149233	Q5VWK5	interleukin 23 receptor	Signaling	306	0.466	0.769	0.00055961	0.04		1	4	1	2014	2018
Arteriosclerosis	C0003850	CYP2C9	1559	P11712	cytochrome P450 family 2 subfamily C member 9		201	0.506	0.885	1.2709e-10	0.04		0.75	4	0	2008	2017
Arteriosclerosis	C0003850	CYP27A1	1593	Q02318	cytochrome P450 family 27 subfamily A member 1	Enzyme	167	0.538	0.731	5.2916e-19	0.04		1	4	0	2000	2013
Arteriosclerosis	C0003850	APLNR	187	P35414	apelin receptor	G-protein coupled receptor	94	0.588	0.692	0.78907	0.04		0.75	4	0	2009	2018
Arteriosclerosis	C0003850	S1PR1	1901	P21453	sphingosine-1-phosphate receptor 1	G-protein coupled receptor	126	0.546	0.769	0.73269	0.04		1	4	0	2015	2018
Arteriosclerosis	C0003850	ELAVL2	1993	Q12926	ELAV like RNA binding protein 2		199	0.486	0.808	0.99514	0.04		1	4	0	2018	2019
Arteriosclerosis	C0003850	EPHB2	2048	P29323	EPH receptor B2	Kinase	649	0.374	0.846	0.99997	0.04		1	4	0	2008	2019
Arteriosclerosis	C0003850	EPHX2	2053	P34913	epoxide hydrolase 2	Enzyme	97	0.568	0.654	1.7936e-21	0.04		1	4	0	2005	2010
Arteriosclerosis	C0003850	F10	2159	P00742	coagulation factor X	Enzyme	228	0.493	0.769	2.3473e-06	0.04		1	4	0	2002	2019
Arteriosclerosis	C0003850	PHACTR1	221692	Q9C0D0	phosphatase and actin regulator 1	Enzyme modulator	59	0.663	0.423	0.63537	0.04		1	4	0	2016	2019
Arteriosclerosis	C0003850	DKK1	22943	O94907	dickkopf WNT signaling pathway inhibitor 1		372	0.439	0.885	0.17423	0.04		1	4	0	2016	2020
Arteriosclerosis	C0003850	FLNA	2316	P21333	filamin A		571	0.419	0.846	1	0.04		1	4	0	2008	2019
Arteriosclerosis	C0003850	FLT1	2321	P17948	fms related receptor tyrosine kinase 1	Kinase	424	0.419	0.846	0.99983	0.04		1	4	0	2009	2015
Arteriosclerosis	C0003850	FPR2	2358	P25090	formyl peptide receptor 2	G-protein coupled receptor	124	0.547	0.769	0.40137	0.04		1	4	0	2009	2017
Arteriosclerosis	C0003850	NUP62	23636	P37198	nucleoporin 62	Transporter	273	0.47	0.885	0.95006	0.04		1	4	0	2016	2019
Arteriosclerosis	C0003850	IL27	246778	Q8NEV9	interleukin 27		286	0.457	0.808	0.78232	0.04		1	4	0	2013	2019
Arteriosclerosis	C0003850	GAS6	2621	Q14393	growth arrest specific 6	Extracellular structure	190	0.5	0.769	0.034477	0.04		1	4	0	2008	2019
Arteriosclerosis	C0003850	GCH1	2643	P30793	GTP cyclohydrolase 1	Enzyme	254	0.511	0.846	0.90292	0.04		1	4	0	2004	2018
Arteriosclerosis	C0003850	GH1	2688	P01241	growth hormone 1	Signaling	686	0.373	0.923	0.030057	0.04		0.75	4	0	2006	2018
Arteriosclerosis	C0003850	GHSR	2693	Q92847	growth hormone secretagogue receptor	G-protein coupled receptor	171	0.528	0.769	0.0065825	0.04		1	4	0	2002	2017
Arteriosclerosis	C0003850	GJA1	2697	P17302	gap junction protein alpha 1	Cell-cell junction	662	0.393	0.885	0.15523	0.04		1	4	0	1997	2017
Arteriosclerosis	C0003850	HPGDS	27306	O60760	hematopoietic prostaglandin D synthase		570	0.388	0.923	1.8063e-06	0.04		1	4	0	2001	2010
Arteriosclerosis	C0003850	SGSM3	27352	Q96HU1	small G protein signaling modulator 3	Enzyme	259	0.469	0.808	3.4061e-15	0.04		1	4	1	2017	2019
Arteriosclerosis	C0003850	OR10A4	283297	Q9H209	olfactory receptor family 10 subfamily A member 4	G-protein coupled receptor	128	0.54	0.808	1.6786e-05	0.04		0.75	4	0	2005	2016
Arteriosclerosis	C0003850	CXCL1	2919	P09341	C-X-C motif chemokine ligand 1	Signaling	315	0.449	0.923	0.11845	0.04		1	4	0	2015	2017
Arteriosclerosis	C0003850	GTF2H1	2965	P32780	general transcription factor IIH subunit 1	Transcription factor	258	0.469	0.846	0.98982	0.04		1	4	0	2016	2019
Arteriosclerosis	C0003850	IL19	29949	Q9UHD0	interleukin 19		103	0.558	0.769	4.325e-05	0.04		1	4	3	2013	2020
Arteriosclerosis	C0003850	CFH	3075	P08603	complement factor H		393	0.441	0.885	0.86061	0.04		1	4	1	2007	2012
Arteriosclerosis	C0003850	HSPA5	3309	P11021	heat shock protein family A (Hsp70) member 5		350	0.434	0.885	0.77341	0.04		1	4	0	2017	2019
Arteriosclerosis	C0003850	IL9	3578	P15248	interleukin 9		291	0.461	0.846	8.1087e-07	0.04		1	4	0	2005	2019
Arteriosclerosis	C0003850	AQP1	358	P29972	aquaporin 1 (Colton blood group)	Ion channel	268	0.467	0.885	2.5697e-07	0.04		1	4	0	2013	2017
Arteriosclerosis	C0003850	IL13	3596	P35225	interleukin 13		587	0.386	0.846	0.014426	0.04		1	4	0	2018	2019
Arteriosclerosis	C0003850	IDO1	3620	P14902	indoleamine 2,3-dioxygenase 1		295	0.454	0.846	3.3013e-06	0.04		1	4	0	2015	2019
Arteriosclerosis	C0003850	INS	3630	P01308	insulin		405	0.445	0.923	0.30091	0.04		1	4	0	2003	2018
Arteriosclerosis	C0003850	IRAK1	3654	P51617	interleukin 1 receptor associated kinase 1	Kinase	200	0.506	0.808	0.98774	0.04		1	4	0	2005	2016
Arteriosclerosis	C0003850	LRP6	4040	O75581	LDL receptor related protein 6		134	0.536	0.808	0.69664	0.04		1	4	1	2011	2019
Arteriosclerosis	C0003850	ARNTL	406	O00327	aryl hydrocarbon receptor nuclear translocator like	Transcription factor	200	0.51	0.885	0.99444	0.04		1	4	0	2016	2019
Arteriosclerosis	C0003850	MIR17	406952		microRNA 17		270	0.459	0.846		0.04		1	4	0	2017	2019
Arteriosclerosis	C0003850	MIR19B1	406980		microRNA 19b-1		144	0.529	0.769		0.04		1	4	0	2015	2019
Arteriosclerosis	C0003850	MIR210	406992		microRNA 210		277	0.46	0.846		0.04		1	4	0	2016	2020
Arteriosclerosis	C0003850	MIR24-1	407012		microRNA 24-1		74	0.584	0.731		0.04		1	4	0	2014	2018
Arteriosclerosis	C0003850	MIR30C1	407031		microRNA 30c-1		109	0.552	0.769		0.04		1	4	0	2013	2018
Arteriosclerosis	C0003850	MIR30C2	407032		microRNA 30c-2		115	0.546	0.769		0.04		1	4	0	2013	2018
Arteriosclerosis	C0003850	MAP3K5	4217	Q99683	mitogen-activated protein kinase kinase kinase 5	Kinase	170	0.513	0.808	0.51964	0.04		1	4	0	2007	2018
Arteriosclerosis	C0003850	MFGE8	4240	Q08431	milk fat globule-EGF factor 8 protein	Enzyme	120	0.548	0.808	4.3953e-05	0.04		1	4	0	2007	2019
Arteriosclerosis	C0003850	MIF	4282	P14174	macrophage migration inhibitory factor		455	0.412	0.885	0.012262	0.04		1	4	0	2002	2019
Arteriosclerosis	C0003850	MSR1	4481	P21757	macrophage scavenger receptor 1	Enzyme	108	0.553	0.654	2.1571e-20	0.04		1	4	0	2002	2017
Arteriosclerosis	C0003850	RNR2	4550	Q8IVG9	l-rRNA		76	0.603	0.692		0.04		1	4	0	2010	2019
Arteriosclerosis	C0003850	ACLY	47	P53396	ATP citrate lyase	Enzyme	109	0.563	0.692	0.083556	0.04		1	4	0	2017	2020
Arteriosclerosis	C0003850	P4HB	5034	P07237	prolyl 4-hydroxylase subunit beta		222	0.488	0.808	0.99662	0.04		1	4	0	2015	2019
Arteriosclerosis	C0003850	FURIN	5045	P09958	furin, paired basic amino acid cleaving enzyme	Enzyme	80	0.612	0.769	0.99994	0.04		1	4	0	2011	2019
Arteriosclerosis	C0003850	DCTN4	51164	Q9UJW0	dynactin subunit 4		253	0.472	0.846	0.73221	0.04		1	4	0	2016	2019
Arteriosclerosis	C0003850	TLR7	51284	Q9NYK1	toll like receptor 7		276	0.464	0.885	0.97912	0.04		1	4	0	2012	2018
Arteriosclerosis	C0003850	TNFRSF12A	51330	Q9NP84	TNF receptor superfamily member 12A		173	0.509	0.692	0.017995	0.04		1	4	0	2007	2017
Arteriosclerosis	C0003850	SIRT6	51548	Q8N6T7	sirtuin 6	Epigenetic regulator	195	0.496	0.846	0.039119	0.04		1	4	0	2016	2019
Arteriosclerosis	C0003850	SERPINF1	5176	P36955	serpin family F member 1	Enzyme modulator	294	0.46	0.846	7.8044e-08	0.04		1	4	0	2017	2019
Arteriosclerosis	C0003850	PKM	5315	P14618	pyruvate kinase M1/2	Kinase	237	0.482	0.808	0.8549	0.04		1	4	0	2017	2020
Arteriosclerosis	C0003850	IL17D	53342	Q8TAD2	interleukin 17D		259	0.464	0.808	0.19796	0.04		1	4	0	2013	2019
Arteriosclerosis	C0003850	ANGPTL8	55908	Q6UXH0	angiopoietin like 8		54	0.65	0.577	6.8776e-12	0.04		1	4	0	2018	2019
Arteriosclerosis	C0003850	PTGIR	5739	P43119	prostaglandin I2 receptor	G-protein coupled receptor	27	0.711	0.423	0.00088819	0.04		1	4	1	2004	2012
Arteriosclerosis	C0003850	PTGS1	5742	P23219	prostaglandin-endoperoxide synthase 1	Enzyme	318	0.46	0.885	6.2425e-07	0.04		1	4	0	2008	2017
Arteriosclerosis	C0003850	TRIB3	57761	Q96RU7	tribbles pseudokinase 3	Kinase	104	0.573	0.692	1.1597e-13	0.04		1	4	1	2011	2016
Arteriosclerosis	C0003850	RBP4	5950	P02753	retinol binding protein 4	Transporter	217	0.493	0.808	0.51951	0.04		1	4	0	2008	2018
Arteriosclerosis	C0003850	RYR3	6263	Q15413	ryanodine receptor 3	Ion channel	40	0.666	0.462	0.70566	0.04		1	4	3	2010	2014
Arteriosclerosis	C0003850	S100A8	6279	P05109	S100 calcium binding protein A8	Calcium-binding protein	369	0.43	0.962	0.13761	0.04		1	4	0	2001	2019
Arteriosclerosis	C0003850	SCD	6319	O00767	stearoyl-CoA desaturase		225	0.49	0.808	0.96968	0.04		1	4	0	2011	2020
Arteriosclerosis	C0003850	IL25	64806	Q9H293	interleukin 25		139	0.529	0.846	0.00092347	0.04		1	4	0	2010	2019
Arteriosclerosis	C0003850	BMP2	650	P12643	bone morphogenetic protein 2	Signaling	428	0.432	0.846	0.98799	0.04		1	4	0	2007	2018
Arteriosclerosis	C0003850	SLC9A1	6548	P19634	solute carrier family 9 member A1	Transporter	144	0.55	0.731	0.79049	0.04		1	4	0	2014	2019
Arteriosclerosis	C0003850	SMPD1	6609	P17405	sphingomyelin phosphodiesterase 1	Enzyme	247	0.499	0.885	3.8932e-10	0.04		1	4	0	2011	2020
Arteriosclerosis	C0003850	MIR590	693175		microRNA 590		99	0.553	0.692		0.04		1	4	0	2018	2019
Arteriosclerosis	C0003850	TCF21	6943	O43680	transcription factor 21		143	0.537	0.692	0.82553	0.04		1	4	1	2014	2019
Arteriosclerosis	C0003850	TERT	7015	O14746	telomerase reverse transcriptase	Enzyme	703	0.374	0.846	0.99046	0.04		1	4	1	2011	2018
Arteriosclerosis	C0003850	THBD	7056	P07204	thrombomodulin		303	0.457	0.769	0.053769	0.04		1	4	0	2011	2018
Arteriosclerosis	C0003850	TIMP3	7078	P35625	TIMP metallopeptidase inhibitor 3	Enzyme modulator	325	0.445	0.923	0.63037	0.04		1	4	0	2009	2017
Arteriosclerosis	C0003850	TNFRSF1A	7132	P19438	TNF receptor superfamily member 1A		487	0.409	0.923	0.9949	0.04		1	4	0	2010	2019
Arteriosclerosis	C0003850	TNFRSF4	7293	P43489	TNF receptor superfamily member 4		123	0.547	0.692	0.00015133	0.04		1	4	0	2006	2011
Arteriosclerosis	C0003850	VIM	7431	P08670	vimentin		644	0.372	0.846	0.71255	0.04		1	4	0	2012	2019
Arteriosclerosis	C0003850	CNBP	7555	P62633	CCHC-type zinc finger nucleic acid binding protein		125	0.556	0.692	0.95994	0.04		1	4	0	2004	2019
Arteriosclerosis	C0003850	DDR1	780	Q08345	discoidin domain receptor tyrosine kinase 1	Kinase	195	0.497	0.808	4.6331e-06	0.04		1	4	0	2014	2018
Arteriosclerosis	C0003850	VKORC1	79001	Q9BQB6	vitamin K epoxide reductase complex subunit 1	Enzyme	89	0.603	0.731	0.16163	0.04		1	4	0	2006	2013
Arteriosclerosis	C0003850	ADIPOR2	79602	Q86V24	adiponectin receptor 2	Receptor	103	0.564	0.731	0.36218	0.04		1	4	0	2010	2019
Arteriosclerosis	C0003850	CASR	846	P41180	calcium sensing receptor	G-protein coupled receptor	517	0.41	0.846	0.046698	0.04		1	4	0	2011	2018
Arteriosclerosis	C0003850	SOCS1	8651	O15524	suppressor of cytokine signaling 1	Enzyme modulator	315	0.445	0.808	0.58544	0.04		1	4	2	2013	2018
Arteriosclerosis	C0003850	IRS2	8660	Q9Y4H2	insulin receptor substrate 2		152	0.535	0.654	0.99032	0.04		1	4	0	2008	2017
Arteriosclerosis	C0003850	TNFSF12	8742	O43508	TNF superfamily member 12		123	0.556	0.769	0.76997	0.04		1	4	0	2004	2017
Arteriosclerosis	C0003850	CBS	875	P0DN79;P35520	cystathionine beta-synthase	Enzyme	295	0.465	0.885	3.0799e-05	0.04		1	4	0	1989	2009
Arteriosclerosis	C0003850	SLC33A1	9197	O00400	solute carrier family 33 member 1	Transporter	170	0.529	0.769	9.8902e-05	0.04		1	4	0	2001	2019
Arteriosclerosis	C0003850	IL32	9235	P24001	interleukin 32		200	0.495	0.731	3.7471e-09	0.04		0.75	4	0	2013	2018
Arteriosclerosis	C0003850	DNER	92737	Q8NFT8	delta/notch like EGF repeat containing		203	0.493	0.769	0.1859	0.04		1	4	0	2014	2018
Arteriosclerosis	C0003850	CD163	9332	Q86VB7	CD163 molecule	Enzyme	369	0.427	0.846	0.0008338	0.04		1	4	0	2009	2020
Arteriosclerosis	C0003850	MYOCD	93649	Q8IZQ8	myocardin		79	0.619	0.615	0.33364	0.04		1	4	0	2015	2020
Arteriosclerosis	C0003850	MAP4K4	9448	O95819	mitogen-activated protein kinase kinase kinase kinase 4	Kinase	80	0.588	0.692	1	0.04		1	4	0	2014	2017
Arteriosclerosis	C0003850	ADAMTS4	9507	O75173	ADAM metallopeptidase with thrombospondin type 1 motif 4	Enzyme	84	0.582	0.692	1.9501e-06	0.04		1	4	0	2010	2015
Arteriosclerosis	C0003850	ENTPD1	953	P49961	ectonucleoside triphosphate diphosphohydrolase 1	Enzyme	206	0.499	0.769	0.0080716	0.04		1	4	0	2015	2019
Arteriosclerosis	C0003850	CD47	961	Q08722	CD47 molecule		253	0.468	0.769	0.91924	0.04		1	4	0	2019	2020
Arteriosclerosis	C0003850	CD59	966	P13987	CD59 molecule (CD59 blood group)		262	0.469	0.808	0.60568	0.04		1	4	0	2008	2017
Arteriosclerosis	C0003850	NR1H4	9971	Q96RI1	nuclear receptor subfamily 1 group H member 4	Nuclear receptor	187	0.513	0.808	0.00093892	0.04		1	4	0	2018	2019
Arteriosclerosis	C0003850	LINC01672	100505887		long intergenic non-protein coding RNA 1672		268	0.462	0.846		0.03		1	3	0	2017	2019
Arteriosclerosis	C0003850	ADAM8	101	P78325	ADAM metallopeptidase domain 8	Enzyme	81	0.59	0.731	2.1983e-14	0.03		0.667	3	0	2009	2019
Arteriosclerosis	C0003850	ADAM10	102	O14672	ADAM metallopeptidase domain 10		224	0.489	0.846	1	0.03		1	3	0	2012	2019
Arteriosclerosis	C0003850	TP53COR1	102800311		tumor protein p53 pathway corepressor 1		57	0.628	0.5		0.03		1	3	0	2014	2019
Arteriosclerosis	C0003850	YAP1	10413	P46937	Yes associated protein 1	Enzyme modulator	374	0.432	0.808	0.99918	0.03		1	3	0	2014	2017
Arteriosclerosis	C0003850	APOA1-AS	104326055		APOA1 antisense RNA		27	0.76	0.269		0.03		0.667	3	2	2009	2018
Arteriosclerosis	C0003850	MERTK	10461	Q12866	MER proto-oncogene, tyrosine kinase	Kinase	154	0.531	0.692	2.6593e-11	0.03		1	3	0	2011	2020
Arteriosclerosis	C0003850	SLC35A1	10559	P78382	solute carrier family 35 member A1	Transporter	99	0.601	0.654	0.68262	0.03		1	3	0	2018	2019
Arteriosclerosis	C0003850	CST12P	106478911		cystatin 12, pseudogene		51	0.641	0.615		0.03		1	3	0	2018	2019
Arteriosclerosis	C0003850	OGA	10724	O60502	O-GlcNAcase		140	0.534	0.731	0.96569	0.03		1	3	0	1994	2018
Arteriosclerosis	C0003850	ADAMTS13	11093	Q76LX8	ADAM metallopeptidase with thrombospondin type 1 motif 13	Enzyme	229	0.496	0.769	5.1409e-15	0.03		1	3	0	2017	2019
Arteriosclerosis	C0003850	CAPN10	11132	Q9HC96	calpain 10	Enzyme	58	0.621	0.577	6.9206e-13	0.03		1	3	0	2002	2009
Arteriosclerosis	C0003850	NISCH	11188	Q9Y2I1	nischarin	Enzyme modulator	49	0.656	0.577	0.99443	0.03		1	3	0	2003	2003
Arteriosclerosis	C0003850	ADD1	118	P35611	adducin 1	Cellular structure	67	0.612	0.615	0.9883	0.03		1	3	1	2001	2013
Arteriosclerosis	C0003850	CTSD	1509	P07339	cathepsin D	Enzyme	242	0.478	0.846	0.00091747	0.03		1	3	0	2011	2019
Arteriosclerosis	C0003850	CTSK	1513	P43235	cathepsin K	Enzyme	221	0.497	0.808	3.0989e-05	0.03		1	3	0	2007	2007
Arteriosclerosis	C0003850	GPBAR1	151306	Q8TDU6	G protein-coupled bile acid receptor 1	G-protein coupled receptor	122	0.548	0.731	1.3633e-09	0.03		1	3	0	2018	2018
Arteriosclerosis	C0003850	CXADR	1525	P78310	CXADR Ig-like cell adhesion molecule		305	0.454	0.885	0.36867	0.03		1	3	0	2011	2019
Arteriosclerosis	C0003850	CYP2B6	1555	P20813	cytochrome P450 family 2 subfamily B member 6		388	0.428	0.846	1.9303e-10	0.03		1	3	1	2007	2017
Arteriosclerosis	C0003850	DCN	1634	P07585	decorin		297	0.457	0.808	0.31231	0.03		0.667	3	0	2009	2017
Arteriosclerosis	C0003850	ATN1	1822	P54259	atrophin 1		499	0.409	0.885	0.99992	0.03		1	3	0	2014	2018
Arteriosclerosis	C0003850	DUSP1	1843	P28562	dual specificity phosphatase 1		214	0.491	0.808	0.010151	0.03		1	3	0	2008	2019
Arteriosclerosis	C0003850	EGF	1950	P01133	epidermal growth factor		774	0.357	0.923	8.5294e-17	0.03		1	3	0	1999	2018
Arteriosclerosis	C0003850	EPHA2	1969	P29317	EPH receptor A2	Kinase	187	0.501	0.731	1.073e-05	0.03		1	3	0	2012	2017
Arteriosclerosis	C0003850	ELANE	1991	P08246	elastase, neutrophil expressed	Enzyme	346	0.447	0.846	0.0012274	0.03		1	3	0	2018	2018
Arteriosclerosis	C0003850	ELK1	2002	P19419	ETS transcription factor ELK1	Transcription factor	114	0.537	0.692	0.93711	0.03		1	3	0	2003	2018
Arteriosclerosis	C0003850	ENG	2022	P17813	endoglin		371	0.446	0.846	0.99858	0.03		1	3	0	2017	2019
Arteriosclerosis	C0003850	EVPL	2125	Q92817	envoplakin	Cellular structure	66	0.599	0.423	5.7048e-25	0.03		1	3	0	2008	2018
Arteriosclerosis	C0003850	F5	2153	P12259	coagulation factor V	Enzyme	369	0.441	0.846	5.919e-15	0.03		1	3	0	1997	2007
Arteriosclerosis	C0003850	FABP5	2171	Q01469	fatty acid binding protein 5		85	0.585	0.731	0.047008	0.03		1	3	0	2015	2017
Arteriosclerosis	C0003850	ACSL1	2180	P33121	acyl-CoA synthetase long chain family member 1	Enzyme	68	0.617	0.577	0.0015324	0.03		1	3	1	2012	2017
Arteriosclerosis	C0003850	PTK2B	2185	Q14289	protein tyrosine kinase 2 beta	Kinase	319	0.448	0.808	0.93536	0.03		1	3	0	2013	2019
Arteriosclerosis	C0003850	FBN1	2200	P35555	fibrillin 1	Calcium-binding protein	552	0.417	0.846	1	0.03		1	3	0	2018	2019
Arteriosclerosis	C0003850	FCGR2A	2212	P12318	Fc fragment of IgG receptor IIa	Cell adhesion	227	0.48	0.769	2.0054e-06	0.03		1	3	0	2009	2019
Arteriosclerosis	C0003850	KIF6	221458	Q6ZMV9	kinesin family member 6	Cellular structure	21	0.729	0.385	3.0905e-27	0.03		1	3	1	2007	2011
Arteriosclerosis	C0003850	SCAP	22937	Q12770	SREBF chaperone		35	0.682	0.462	2.9094e-06	0.03		1	3	0	2006	2019
Arteriosclerosis	C0003850	ANGPTL2	23452	Q9UKU9	angiopoietin like 2	Signaling	125	0.545	0.731	0.0014712	0.03		1	3	0	2014	2019
Arteriosclerosis	C0003850	FSHMD1A	2489		facioscapulohumeral muscular dystrophy 1A		60	0.638	0.808		0.03		1	3	0	2008	2019
Arteriosclerosis	C0003850	GC	2638	P02774	GC vitamin D binding protein	Transporter	219	0.489	0.885	2.7301e-11	0.03		1	3	0	2015	2015
Arteriosclerosis	C0003850	MSTN	2660	O14793	myostatin	Signaling	159	0.528	0.731	0.5052	0.03		1	3	0	2013	2019
Arteriosclerosis	C0003850	GIP	2695	P09681	gastric inhibitory polypeptide		110	0.57	0.654	0.27108	0.03		1	3	0	2011	2018
Arteriosclerosis	C0003850	GPI	2821	P06744	glucose-6-phosphate isomerase	Enzyme	218	0.491	0.769	2.8385e-06	0.03		0.667	3	0	1999	2019
Arteriosclerosis	C0003850	NEAT1	283131		nuclear paraspeckle assembly transcript 1		179	0.502	0.769		0.03		1	3	0	2018	2019
Arteriosclerosis	C0003850	SETD2	29072	Q9BYW2	SET domain containing 2, histone lysine methyltransferase	Epigenetic regulator	447	0.424	0.846	1	0.03		1	3	0	2010	2018
Arteriosclerosis	C0003850	GSK3B	2932	P49841	glycogen synthase kinase 3 beta	Kinase	393	0.43	0.846	0.95571	0.03		1	3	0	2011	2019
Arteriosclerosis	C0003850	RMC1	29919	Q96DM3	regulator of MON1-CCZ1		110	0.555	0.731	0.98823	0.03		1	3	0	2007	2019
Arteriosclerosis	C0003850	ANXA1	301	P04083	annexin A1		336	0.442	0.885	1.2009e-07	0.03		1	3	0	2016	2017
Arteriosclerosis	C0003850	HABP2	3026	Q14520	hyaluronan binding protein 2	Enzyme	88	0.593	0.615	1.9637e-15	0.03		1	3	0	2004	2017
Arteriosclerosis	C0003850	SERPIND1	3053	P05546	serpin family D member 1	Enzyme modulator	60	0.619	0.654	2.5137e-10	0.03		1	3	0	2004	2016
Arteriosclerosis	C0003850	ANXA5	308	P08758	annexin A5		283	0.458	0.769	3.7978e-15	0.03		1	3	0	2012	2017
Arteriosclerosis	C0003850	HLA-C	3107	P10321	major histocompatibility complex, class I, C		435	0.415	0.846	1.5695e-06	0.03		1	3	0	2003	2018
Arteriosclerosis	C0003850	AOC2	314	O75106	amine oxidase copper containing 2		37	0.674	0.654	3.2599e-15	0.03		1	3	0	2006	2018
Arteriosclerosis	C0003850	HSP90AA1	3320	P07900	heat shock protein 90 alpha family class A member 1	Chaperone	455	0.411	0.923	0.86025	0.03		1	3	0	2010	2017
Arteriosclerosis	C0003850	HCAR2	338442	Q8TDS4	hydroxycarboxylic acid receptor 2		65	0.631	0.692	0.00018933	0.03		1	3	0	2013	2019
Arteriosclerosis	C0003850	APOBEC1	339	P41238	apolipoprotein B mRNA editing enzyme catalytic subunit 1	Enzyme	45	0.647	0.385	1.6791e-08	0.03		1	3	0	1998	2019
Arteriosclerosis	C0003850	ID3	3399	Q02535	inhibitor of DNA binding 3, HLH protein	Transcription factor	67	0.615	0.692	0.72177	0.03		1	3	0	2001	2015
Arteriosclerosis	C0003850	IGF1R	3480	P08069	insulin like growth factor 1 receptor	Kinase	556	0.399	0.885	0.96799	0.03		1	3	0	2016	2018
Arteriosclerosis	C0003850	IKBKB	3551	O14920	inhibitor of nuclear factor kappa B kinase subunit beta	Kinase	191	0.506	0.846	0.99192	0.03		1	3	0	2004	2019
Arteriosclerosis	C0003850	IL1RN	3557	P18510	interleukin 1 receptor antagonist		701	0.373	0.923	0.030914	0.03		1	3	1	2000	2019
Arteriosclerosis	C0003850	IL6ST	3572	P40189	interleukin 6 signal transducer	Signaling	260	0.475	0.808	0.99978	0.03		1	3	0	2011	2017
Arteriosclerosis	C0003850	IL15	3600	P40933	interleukin 15		426	0.422	0.846	0.70859	0.03		1	3	0	2001	2017
Arteriosclerosis	C0003850	IRF1	3659	P10914	interferon regulatory factor 1	Transcription factor	257	0.468	0.769	0.9909	0.03		1	3	0	2003	2019
Arteriosclerosis	C0003850	IRF6	3664	O14896	interferon regulatory factor 6	Transcription factor	233	0.486	0.769	0.99961	0.03		1	3	0	2004	2019
Arteriosclerosis	C0003850	AR	367	P10275	androgen receptor	Nuclear receptor	854	0.351	0.846	0.98837	0.03		1	3	0	2005	2017
Arteriosclerosis	C0003850	ITGA2B	3674	P08514	integrin subunit alpha 2b		215	0.493	0.692	1.5205e-16	0.03		1	3	0	1992	2011
Arteriosclerosis	C0003850	ITGB3	3690	P05106	integrin subunit beta 3	Receptor	260	0.485	0.846	0.0017189	0.03		1	3	1	1999	2019
Arteriosclerosis	C0003850	KIT	3815	P10721	KIT proto-oncogene, receptor tyrosine kinase	Kinase	715	0.366	0.808	0.98087	0.03		1	3	0	1997	2019
Arteriosclerosis	C0003850	LEPR	3953	P48357	leptin receptor	Signaling	416	0.433	0.808	0.99475	0.03		1	3	2	2007	2014
Arteriosclerosis	C0003850	LIPC	3990	P11150	lipase C, hepatic type	Enzyme	120	0.585	0.654	3.2764e-07	0.03		1	3	0	2004	2012
Arteriosclerosis	C0003850	LTA4H	4048	P09960	leukotriene A4 hydrolase		63	0.617	0.654	2.9568e-08	0.03		1	3	0	2009	2018
Arteriosclerosis	C0003850	MIR10A	406902		microRNA 10a		158	0.513	0.846		0.03		1	3	0	2018	2019
Arteriosclerosis	C0003850	MIR143	406935		microRNA 143		267	0.462	0.885		0.03		1	3	0	2017	2019
Arteriosclerosis	C0003850	MIR144	406936		microRNA 144		175	0.5	0.769		0.03		1	3	0	2014	2015
Arteriosclerosis	C0003850	MIR19A	406979		microRNA 19a		151	0.512	0.808		0.03		1	3	0	2015	2017
Arteriosclerosis	C0003850	MIR20A	406982		microRNA 20a		180	0.498	0.769		0.03		1	3	0	2017	2019
Arteriosclerosis	C0003850	MIR212	406994		microRNA 212		126	0.535	0.808		0.03		1	3	0	2017	2019
Arteriosclerosis	C0003850	MIR216A	406998		microRNA 216a		79	0.582	0.654		0.03		1	3	0	2014	2019
Arteriosclerosis	C0003850	MIR222	407007		microRNA 222		210	0.486	0.808		0.03		1	3	0	2014	2018
Arteriosclerosis	C0003850	MIR98	407054		microRNA 98		104	0.565	0.731		0.03		1	3	0	2017	2018
Arteriosclerosis	C0003850	TNFSF12-TNFSF13	407977	O43508	TNFSF12-TNFSF13 readthrough		91	0.579	0.615	0.76997	0.03		1	3	0	2004	2017
Arteriosclerosis	C0003850	SMAD3	4088	P84022	SMAD family member 3	Transcription factor	470	0.415	0.923	0.79796	0.03		0.667	3	1	2006	2019
Arteriosclerosis	C0003850	MAOA	4128	P21397	monoamine oxidase A		300	0.465	0.769	0.99928	0.03		1	3	0	2012	2018
Arteriosclerosis	C0003850	MAS1	4142	P04201	MAS1 proto-oncogene, G protein-coupled receptor	G-protein coupled receptor	142	0.533	0.769	8.2518e-05	0.03		1	3	0	2017	2019
Arteriosclerosis	C0003850	MAZ	4150	P56270	MYC associated zinc finger protein		60	0.617	0.654	0.94363	0.03		1	3	0	2002	2017
Arteriosclerosis	C0003850	MMP8	4317	P22894	matrix metallopeptidase 8	Enzyme	213	0.488	0.808	1.0661e-24	0.03		1	3	0	2009	2017
Arteriosclerosis	C0003850	MRC1	4360	P22897	mannose receptor C-type 1		431	0.413	0.846	0.94335	0.03		1	3	0	2018	2019
Arteriosclerosis	C0003850	MIAT	440823		myocardial infarction associated transcript		84	0.573	0.692		0.03		1	3	0	2018	2019
Arteriosclerosis	C0003850	MT2A	4502	P02795	metallothionein 2A		117	0.553	0.808	1.2279e-05	0.03		1	3	0	2005	2014
Arteriosclerosis	C0003850	COX1	4512	P00395	cytochrome c oxidase subunit I	Enzyme	421	0.441	0.885		0.03		1	3	0	2013	2017
Arteriosclerosis	C0003850	MTTP	4547	P55157	microsomal triglyceride transfer protein	Transporter	209	0.505	0.846	1.04e-05	0.03		1	3	0	2000	2015
Arteriosclerosis	C0003850	MYC	4609	P01106	MYC proto-oncogene, bHLH transcription factor	Transcription factor	821	0.344	0.923	0.99801	0.03		1	3	0	1993	2019
Arteriosclerosis	C0003850	MYLK	4638	Q15746	myosin light chain kinase	Kinase	199	0.51	0.846	9.1706e-12	0.03		1	3	0	2013	2019
Arteriosclerosis	C0003850	NFKB1	4790	P19838	nuclear factor kappa B subunit 1	Transcription factor	551	0.396	0.923	1	0.03		1	3	0	2018	2019
Arteriosclerosis	C0003850	NPPB	4879	P16860	natriuretic peptide B		193	0.513	0.808	9.8786e-06	0.03		1	3	1	2014	2019
Arteriosclerosis	C0003850	NPPC	4880	P23582	natriuretic peptide C	Signaling	106	0.568	0.769	0.060647	0.03		1	3	0	2000	2018
Arteriosclerosis	C0003850	MIR377	494326		microRNA 377		74	0.587	0.731		0.03		1	3	0	2018	2019
Arteriosclerosis	C0003850	PRDX1	5052	Q06830	peroxiredoxin 1	Enzyme	237	0.485	0.846	7.6959e-10	0.03		1	3	0	2009	2018
Arteriosclerosis	C0003850	PDZK1	5174	Q5T2W1	PDZ domain containing 1		47	0.65	0.654	1.1586e-09	0.03		1	3	0	2009	2018
Arteriosclerosis	C0003850	PF4	5196	P02776	platelet factor 4	Signaling	158	0.522	0.846	0.043062	0.03		1	3	0	2018	2019
Arteriosclerosis	C0003850	PIN1	5300	Q13526	peptidylprolyl cis/trans isomerase, NIMA-interacting 1		212	0.488	0.769	0.74031	0.03		1	3	0	2017	2018
Arteriosclerosis	C0003850	PLAU	5328	P00749	plasminogen activator, urokinase	Enzyme	439	0.425	0.923	2.3058e-06	0.03		1	3	0	1995	2011
Arteriosclerosis	C0003850	DYM	54808	Q7RTS9	dymeclin		155	0.563	0.769	3.5939e-13	0.03		0.333	3	0	2016	2018
Arteriosclerosis	C0003850	CASZ1	54897	Q86V15	castor zinc finger 1	Transcription factor	132	0.553	0.731	1	0.03		1	3	0	2018	2019
Arteriosclerosis	C0003850	SLC52A1	55065	Q9NWF4	solute carrier family 52 member 1	Transporter	160	0.526	0.769	3.5163e-06	0.03		1	3	0	2017	2018
Arteriosclerosis	C0003850	MEG3	55384		maternally expressed 3		239	0.471	0.846		0.03		1	3	0	2017	2019
Arteriosclerosis	C0003850	BATF3	55509	Q9NR55	basic leucine zipper ATF-like transcription factor 3	Transcription factor	44	0.659	0.385	0.03171	0.03		0.667	3	0	2015	2017
Arteriosclerosis	C0003850	MAP2K1	5604	Q02750	mitogen-activated protein kinase kinase 1	Kinase	389	0.439	0.846	0.89669	0.03		1	3	0	2015	2020
Arteriosclerosis	C0003850	PROS1	5627	P07225	protein S		283	0.467	0.846	0.00047089	0.03		1	3	0	2011	2019
Arteriosclerosis	C0003850	B2M	567	P61769	beta-2-microglobulin	Immune response	352	0.447	0.846	0.56167	0.03		1	3	0	2017	2018
Arteriosclerosis	C0003850	PNPLA2	57104	Q96AD5	patatin like phospholipase domain containing 2	Enzyme	199	0.511	0.846	0.0041069	0.03		1	3	0	2011	2018
Arteriosclerosis	C0003850	MIR497	574456		microRNA 497		116	0.539	0.808		0.03		1	3	0	2016	2017
Arteriosclerosis	C0003850	SEMA6A	57556	Q9H2E6	semaphorin 6A	Signaling	211	0.486	0.808	0.99976	0.03		1	3	0	2017	2020
Arteriosclerosis	C0003850	JCAD	57608	Q9P266	junctional cadherin 5 associated		21	0.751	0.269	0.0029966	0.03		1	3	0	2018	2019
Arteriosclerosis	C0003850	PTPN1	5770	P18031	protein tyrosine phosphatase non-receptor type 1		169	0.523	0.731	0.81293	0.03		1	3	0	2006	2017
Arteriosclerosis	C0003850	TRPV4	59341	Q9HBA0	transient receptor potential cation channel subfamily V member 4	Ion channel	422	0.457	0.808	2.237e-16	0.03		1	3	0	2016	2017
Arteriosclerosis	C0003850	ROCK1	6093	Q13464	Rho associated coiled-coil containing protein kinase 1	Kinase	157	0.513	0.731	1	0.03		1	3	0	2018	2018
Arteriosclerosis	C0003850	S100A9	6280	P06702	S100 calcium binding protein A9	Calcium-binding protein	363	0.433	0.885	0.4777	0.03		1	3	0	2009	2015
Arteriosclerosis	C0003850	S100B	6285	P04271	S100 calcium binding protein B	Calcium-binding protein	599	0.383	0.923	0.04387	0.03		1	3	0	2015	2019
Arteriosclerosis	C0003850	CCL4	6351	P13236;Q8NHW4	C-C motif chemokine ligand 4	Signaling	276	0.466	0.923	0.24134	0.03		1	3	0	2009	2020
Arteriosclerosis	C0003850	CCL22	6367	O00626	C-C motif chemokine ligand 22	Signaling	182	0.5	0.846	0.0084014	0.03		1	3	0	2012	2018
Arteriosclerosis	C0003850	SHBG	6462	P04278	sex hormone binding globulin		368	0.438	0.808	1.2538e-06	0.03		1	3	1	2011	2018
Arteriosclerosis	C0003850	BMP4	652	P12644	bone morphogenetic protein 4	Signaling	423	0.422	0.808	0.9564	0.03		1	3	0	2007	2019
Arteriosclerosis	C0003850	SOD1	6647	P00441	superoxide dismutase 1	Enzyme	689	0.379	0.962	0.1773	0.03		0.667	3	0	1997	2018
Arteriosclerosis	C0003850	SOD2	6648	P04179	superoxide dismutase 2	Enzyme	668	0.379	0.923	0.15499	0.03		1	3	0	2009	2017
Arteriosclerosis	C0003850	SORL1	6653	Q92673	sortilin related receptor 1	Transporter	103	0.582	0.692	7.6609e-11	0.03		1	3	0	2000	2015
Arteriosclerosis	C0003850	STAT4	6775	Q14765	signal transducer and activator of transcription 4	Nucleic acid binding	316	0.471	0.769	0.7662	0.03		1	3	0	2010	2019
Arteriosclerosis	C0003850	SYK	6850	P43405	spleen associated tyrosine kinase	Kinase	229	0.475	0.808	0.99986	0.03		1	3	0	2012	2019
Arteriosclerosis	C0003850	TAGLN	6876	Q01995	transgelin	Cellular structure	131	0.54	0.692	0.08527	0.03		1	3	0	2012	2018
Arteriosclerosis	C0003850	KLF5	688	Q13887	Kruppel like factor 5	Nucleic acid binding	143	0.534	0.769	0.8181	0.03		1	3	0	2010	2019
Arteriosclerosis	C0003850	BTF3P11	690		basic transcription factor 3 pseudogene 11		154	0.519	0.731		0.03		1	3	0	2014	2018
Arteriosclerosis	C0003850	MIR33B	693120		microRNA 33b		61	0.601	0.615		0.03		1	3	0	2017	2019
Arteriosclerosis	C0003850	TIE1	7075	P35590	tyrosine kinase with immunoglobulin like and EGF like domains 1	Kinase	66	0.61	0.654	1.2446e-19	0.03		1	3	0	2009	2018
Arteriosclerosis	C0003850	TLR5	7100	O60602	toll like receptor 5		163	0.518	0.885	2.4773e-13	0.03		1	3	0	2016	2019
Arteriosclerosis	C0003850	CRISP2	7180	P16562	cysteine rich secretory protein 2	Immune response	168	0.512	0.769	1.4437e-12	0.03		1	3	0	2015	2017
Arteriosclerosis	C0003850	TTR	7276	P02766	transthyretin	Transporter	461	0.423	0.885	0.51566	0.03		1	3	1	2010	2019
Arteriosclerosis	C0003850	VDR	7421	P11473	vitamin D receptor	Nuclear receptor	852	0.352	0.885	1.6787e-05	0.03		1	3	0	2008	2013
Arteriosclerosis	C0003850	VTN	7448	P04004	vitronectin		178	0.509	0.769	1.5014e-10	0.03		1	3	0	1990	2017
Arteriosclerosis	C0003850	XBP1	7494	P17861	X-box binding protein 1		234	0.477	0.846	0.032014	0.03		1	3	0	2009	2017
Arteriosclerosis	C0003850	XDH	7498	P47989	xanthine dehydrogenase	Enzyme	165	0.529	0.846	2.589e-22	0.03		1	3	0	2000	2012
Arteriosclerosis	C0003850	CA2	760	P00918	carbonic anhydrase 2		210	0.506	0.808	1.6946e-06	0.03		1	3	0	2017	2019
Arteriosclerosis	C0003850	LRP8	7804	Q14114	LDL receptor related protein 8		55	0.644	0.346	0.99983	0.03		1	3	0	2014	2019
Arteriosclerosis	C0003850	SLC25A20	788	O43772	solute carrier family 25 member 20	Transporter	130	0.563	0.769	1.1972e-07	0.03		1	3	0	2017	2019
Arteriosclerosis	C0003850	NR4A3	8013	Q92570	nuclear receptor subfamily 4 group A member 3	Nuclear receptor	186	0.502	0.808	0.9126	0.03		1	3	0	2003	2014
Arteriosclerosis	C0003850	SP6	80320	Q3SY56	Sp6 transcription factor	Nucleic acid binding	12	0.769	0.308	0.14961	0.03		1	3	0	2017	2019
Arteriosclerosis	C0003850	IL1F10	84639	Q8WWZ1	interleukin 1 family member 10		57	0.636	0.462	2.023e-06	0.03		1	3	0	2018	2019
Arteriosclerosis	C0003850	PSRC1	84722	Q6PGN9	proline and serine rich coiled-coil 1		13	0.76	0.269	8.556e-09	0.03		1	3	1	2014	2020
Arteriosclerosis	C0003850	SEMA7A	8482	O75326	semaphorin 7A (John Milton Hagen blood group)	Signaling	53	0.636	0.615	0.17976	0.03		1	3	0	2018	2019
Arteriosclerosis	C0003850	STC2	8614	O76061	stanniocalcin 2	Signaling	88	0.573	0.692	0.26588	0.03		1	3	0	2016	2019
Arteriosclerosis	C0003850	MBTPS1	8720	Q14703	membrane bound transcription factor peptidase, site 1	Enzyme	148	0.532	0.692	7.5901e-09	0.03		1	3	0	2011	2018
Arteriosclerosis	C0003850	ADAM15	8751	Q13444	ADAM metallopeptidase domain 15	Enzyme	59	0.626	0.577	2.4409e-16	0.03		1	3	0	2003	2012
Arteriosclerosis	C0003850	CREG1	8804	O75629	cellular repressor of E1A stimulated genes 1		37	0.663	0.423	0.0012232	0.03		1	3	0	2011	2017
Arteriosclerosis	C0003850	ESAM	90952	Q96AP7	endothelial cell adhesion molecule		24	0.722	0.385	0.20185	0.03		1	3	0	2010	2017
Arteriosclerosis	C0003850	CD5L	922	O43866	CD5 molecule like	Enzyme	78	0.593	0.846	4.2297e-17	0.03		1	3	0	2014	2018
Arteriosclerosis	C0003850	GAL3ST1	9514	Q99999	galactose-3-O-sulfotransferase 1		61	0.621	0.731	0.66559	0.03		1	3	0	2018	2019
Arteriosclerosis	C0003850	NOS1AP	9722	O75052	nitric oxide synthase 1 adaptor protein	Signaling	85	0.608	0.423	0.61424	0.03		1	3	0	2009	2013
Arteriosclerosis	C0003850	PCLAF	9768	Q15004	PCNA clamp associated factor		125	0.538	0.769	0.16276	0.03		1	3	0	2005	2009
Arteriosclerosis	C0003850	HOTAIR	100124700		HOX transcript antisense RNA		234	0.475	0.769		0.02		1	2	0	2017	2018
Arteriosclerosis	C0003850	HDAC5	10014	Q9UQL6	histone deacetylase 5	Epigenetic regulator	114	0.552	0.769	1	0.02		1	2	0	2010	2019
Arteriosclerosis	C0003850	HLP	100188397		hyperkeratosis lenticularis perstans		29	0.691	0.346		0.02		1	2	0	1998	2011
Arteriosclerosis	C0003850	CDH5	1003	P33151	cadherin 5		103	0.561	0.692	0.51314	0.02		1	2	0	2017	2018
Arteriosclerosis	C0003850	TMED7-TICAM2	100302736	Q86XR7;Q9Y3B3	TMED7-TICAM2 readthrough		329	0.438	0.769	0.0025936	0.02		1	2	0	2008	2011
Arteriosclerosis	C0003850	SNHG16	100507246		small nucleolar RNA host gene 16		59	0.608	0.577		0.02		1	2	0	2019	2019
Arteriosclerosis	C0003850	KLRC4-KLRK1	100528032	P26718	KLRC4-KLRK1 readthrough		246	0.469	0.769		0.02		1	2	0	2011	2016
Arteriosclerosis	C0003850	MIR4463	100616389		microRNA 4463		5	0.861	0.115		0.02		1	2	0	2018	2018
Arteriosclerosis	C0003850	LINC-ROR	100885779		long intergenic non-protein coding RNA, regulator of reprogramming		108	0.548	0.769		0.02		1	2	0	2001	2020
Arteriosclerosis	C0003850	TRIM13	10206	O60858	tripartite motif containing 13		275	0.462	0.846	0.6366	0.02		1	2	0	2011	2018
Arteriosclerosis	C0003850	PRG4	10216	Q92954	proteoglycan 4		73	0.601	0.615	1.7017e-08	0.02		0.5	2	0	2018	2019
Arteriosclerosis	C0003850	GDF11	10220	O95390	growth differentiation factor 11	Signaling	86	0.584	0.692	0.97645	0.02		1	2	0	2016	2018
Arteriosclerosis	C0003850	CDKN1A	1026	P38936	cyclin dependent kinase inhibitor 1A		490	0.403	0.769	0.0018575	0.02		1	2	0	2007	2019
Arteriosclerosis	C0003850	ZMPSTE24	10269	O75844	zinc metallopeptidase STE24	Enzyme	265	0.517	0.731	8.8702e-16	0.02		1	2	0	2004	2016
Arteriosclerosis	C0003850	CDKN1B	1027	P46527	cyclin dependent kinase inhibitor 1B		454	0.409	0.769	0.62376	0.02		1	2	0	2004	2007
Arteriosclerosis	C0003850	NOD1	10392	Q9Y239	nucleotide binding oligomerization domain containing 1	Enzyme	136	0.541	0.769	2.4602e-18	0.02		1	2	0	2016	2019
Arteriosclerosis	C0003850	CEL	1056	P19835	carboxyl ester lipase		172	0.514	0.808	1.538e-06	0.02		1	2	0	2005	2008
Arteriosclerosis	C0003850	TXNIP	10628	Q9H3M7	thioredoxin interacting protein		208	0.49	0.731	0.15918	0.02		1	2	0	2019	2019
Arteriosclerosis	C0003850	POSTN	10631	Q15063	periostin	Signaling	378	0.428	0.885	1.0666e-09	0.02		1	2	0	2011	2018
Arteriosclerosis	C0003850	LARP1BP2	106479034		LARP1B pseudogene 2		17	0.743	0.385		0.02		1	2	0	2010	2010
Arteriosclerosis	C0003850	RNU6-392P	106480577		RNA, U6 small nuclear 392, pseudogene		17	0.743	0.385		0.02		1	2	0	2010	2010
Arteriosclerosis	C0003850	RN7SL263P	106480993		RNA, 7SL, cytoplasmic 263, pseudogene		189	0.496	0.808		0.02		1	2	0	2019	2019
Arteriosclerosis	C0003850	NFAT5	10725	O94916	nuclear factor of activated T cells 5	Transcription factor	88	0.601	0.692	1	0.02		1	2	0	2011	2019
Arteriosclerosis	C0003850	CTSC	1075	P53634	cathepsin C	Enzyme	139	0.541	0.731	1.1451e-07	0.02		1	2	0	2015	2019
Arteriosclerosis	C0003850	LOC107985770	107985770		MANTIS		9	0.805	0.154		0.02		1	2	0	2017	2019
Arteriosclerosis	C0003850	NOXA1	10811	Q86UR1	NADPH oxidase activator 1	Enzyme	8	0.861	0.038	2.8065e-09	0.02		1	2	0	2010	2019
Arteriosclerosis	C0003850	COPS5	10987	Q92905	COP9 signalosome subunit 5	Enzyme	101	0.566	0.769	0.99925	0.02		1	2	0	2002	2017
Arteriosclerosis	C0003850	RIPK3	11035	Q9Y572	receptor interacting serine/threonine kinase 3	Kinase	196	0.497	0.885	1.1874e-14	0.02		1	2	0	2014	2018
Arteriosclerosis	C0003850	CHGA	1113	P10645	chromogranin A		218	0.49	0.808	0.030369	0.02		1	2	0	2017	2018
Arteriosclerosis	C0003850	CHRNA4	1137	P43681	cholinergic receptor nicotinic alpha 4 subunit	Ion channel	248	0.492	0.808	8.5474e-05	0.02		0.5	2	0	2017	2018
Arteriosclerosis	C0003850	C1QTNF6	114904	Q9BXI9	C1q and TNF related 6		33	0.682	0.577	9.0082e-06	0.02		1	2	0	2018	2019
Arteriosclerosis	C0003850	CISH	1154	Q9NSE2	cytokine inducible SH2 containing protein	Enzyme modulator	195	0.5	0.808	0.00053852	0.02		1	2	0	2010	2013
Arteriosclerosis	C0003850	H3P31	115482710		H3 histone pseudogene 31		6	0.821	0.231		0.02		1	2	0	2001	2010
Arteriosclerosis	C0003850	TNFRSF13C	115650	Q96RJ3	TNF receptor superfamily member 13C		127	0.54	0.731	0.26993	0.02		1	2	0	2017	2018
Arteriosclerosis	C0003850	CLIC1	1192	O00299	chloride intracellular channel 1	Ion channel	74	0.601	0.5	0.00019265	0.02		1	2	0	2016	2017
Arteriosclerosis	C0003850	CCR3	1232	P51677	C-C motif chemokine receptor 3	G-protein coupled receptor	149	0.527	0.808	0.00012636	0.02		1	2	0	2000	2006
Arteriosclerosis	C0003850	CMKLR1	1240	Q99788	chemerin chemokine-like receptor 1	G-protein coupled receptor	75	0.612	0.692	0.010767	0.02		1	2	0	2018	2019
Arteriosclerosis	C0003850	EARS2	124454	Q5JPH6	glutamyl-tRNA synthetase 2, mitochondrial	Enzyme	47	0.666	0.538	1.1238e-08	0.02		1	2	0	1999	2000
Arteriosclerosis	C0003850	OSCAR	126014	Q8IYS5	osteoclast associated Ig-like receptor		17	0.743	0.462	0.00033644	0.02		1	2	0	2011	2015
Arteriosclerosis	C0003850	CNN2	1265	Q99439	calponin 2	Cellular structure	36	0.666	0.538	0.024399	0.02		1	2	0	2018	2019
Arteriosclerosis	C0003850	CNP	1267	P09543	2',3'-cyclic nucleotide 3' phosphodiesterase	Enzyme	70	0.604	0.692	0.98405	0.02		1	2	0	2007	2019
Arteriosclerosis	C0003850	CNR1	1268	P21554	cannabinoid receptor 1	G-protein coupled receptor	393	0.446	0.808	0.50652	0.02		1	2	0	2009	2010
Arteriosclerosis	C0003850	OSCP1	127700	Q8WVF1	organic solute carrier partner 1		61	0.61	0.692	7.0317e-10	0.02		1	2	0	2010	2014
Arteriosclerosis	C0003850	COL4A1	1282	P02462	collagen type IV alpha 1 chain		277	0.484	0.731	1	0.02		1	2	1	2014	2018
Arteriosclerosis	C0003850	COL15A1	1306	P39059	collagen type XV alpha 1 chain		34	0.682	0.577	2.5406e-08	0.02		1	2	1	2013	2017
Arteriosclerosis	C0003850	COMT	1312	P21964	catechol-O-methyltransferase	Enzyme	622	0.4	0.923	1.1377e-06	0.02		1	2	1	2008	2012
Arteriosclerosis	C0003850	ADK	132	P55263	adenosine kinase	Kinase	102	0.584	0.769	0.00031276	0.02		1	2	0	2017	2018
Arteriosclerosis	C0003850	SLCO6A1	133482	Q86UG4	solute carrier organic anion transporter family member 6A1	Transporter	449	0.412	0.885	2.8807e-11	0.02		1	2	0	2001	2017
Arteriosclerosis	C0003850	COX8A	1351	P10176	cytochrome c oxidase subunit 8A	Enzyme	526	0.4	0.846	0.11606	0.02		1	2	0	2017	2017
Arteriosclerosis	C0003850	CR1	1378	P17927	complement C3b/C4b receptor 1 (Knops blood group)		129	0.533	0.808	1.6488e-35	0.02		1	2	1	2009	2009
Arteriosclerosis	C0003850	CTF1	1489	Q16619	cardiotrophin 1		60	0.636	0.423	0.041899	0.02		0.5	2	0	2013	2017
Arteriosclerosis	C0003850	CTSL	1514	P07711	cathepsin L	Enzyme	225	0.488	0.846	0.0080454	0.02		1	2	0	2011	2013
Arteriosclerosis	C0003850	CCDC80	151887	Q76M96	coiled-coil domain containing 80		41	0.659	0.462	6.0008e-06	0.02		1	2	0	2017	2019
Arteriosclerosis	C0003850	ADRB2	154	P07550	adrenoceptor beta 2	G-protein coupled receptor	387	0.442	0.923	0.52545	0.02		0.5	2	1	2005	2007
Arteriosclerosis	C0003850	CYP1A1	1543	P04798	cytochrome P450 family 1 subfamily A member 1	Enzyme	379	0.436	0.846	1.0635e-17	0.02		1	2	0	2002	2005
Arteriosclerosis	C0003850	CYP1A2	1544	P05177	cytochrome P450 family 1 subfamily A member 2	Enzyme	218	0.494	0.923	2.4795e-10	0.02		1	2	0	1993	2017
Arteriosclerosis	C0003850	CYP2J2	1573	P51589	cytochrome P450 family 2 subfamily J member 2		65	0.628	0.615	1.6181e-15	0.02		1	2	0	2007	2017
Arteriosclerosis	C0003850	CYP3A5	1577	P20815	cytochrome P450 family 3 subfamily A member 5	Enzyme	179	0.511	0.846	6.2948e-17	0.02		1	2	0	2008	2018
Arteriosclerosis	C0003850	CYP7A1	1581	P22680	cytochrome P450 family 7 subfamily A member 1	Enzyme	91	0.576	0.615	0.00024507	0.02		1	2	0	2005	2017
Arteriosclerosis	C0003850	CYP19A1	1588	P11511	cytochrome P450 family 19 subfamily A member 1	Enzyme	519	0.41	0.885	1.7022e-05	0.02		1	2	0	2001	2002
Arteriosclerosis	C0003850	DAB2	1601	P98082	DAB adaptor protein 2	Signaling	107	0.565	0.731	0.40701	0.02		1	2	0	2017	2018
Arteriosclerosis	C0003850	ACAN	176	P16112	aggrecan	Extracellular structure	187	0.528	0.846	1	0.02		1	2	0	2010	2019
Arteriosclerosis	C0003850	DNAH8	1769	Q96JB1	dynein axonemal heavy chain 8	Enzyme	120	0.556	0.731	1.1489e-60	0.02		1	2	0	2004	2017
Arteriosclerosis	C0003850	DNASE1	1773	P24855	deoxyribonuclease 1		180	0.505	0.846	6.9801e-21	0.02		1	2	0	2016	2018
Arteriosclerosis	C0003850	JAG1	182	P78504	jagged canonical Notch ligand 1		420	0.429	0.808	1	0.02		1	2	0	2016	2018
Arteriosclerosis	C0003850	DSC1	1823	Q08554	desmocollin 1	Cell adhesion	32	0.695	0.385	3.4979e-16	0.02		1	2	0	2018	2018
Arteriosclerosis	C0003850	DSPP	1834	Q9NZW4	dentin sialophosphoprotein		114	0.556	0.769	1.1191e-07	0.02		1	2	0	2016	2017
Arteriosclerosis	C0003850	HBEGF	1839	Q99075	heparin binding EGF like growth factor	Signaling	155	0.52	0.769	0.07563	0.02		1	2	0	2003	2019
Arteriosclerosis	C0003850	AGTR2	186	P50052	angiotensin II receptor type 2	G-protein coupled receptor	229	0.496	0.808	0.0082345	0.02		1	2	0	2007	2016
Arteriosclerosis	C0003850	EDA	1896	Q92838	ectodysplasin A		150	0.553	0.808	0.97391	0.02		1	2	0	2015	2018
Arteriosclerosis	C0003850	LPAR1	1902	Q92633	lysophosphatidic acid receptor 1	G-protein coupled receptor	145	0.534	0.808	0.18603	0.02		1	2	0	2017	2018
Arteriosclerosis	C0003850	PRSS55	203074	Q6UWB4	serine protease 55	Enzyme	163	0.513	0.769	3.1731e-11	0.02		1	2	0	2015	2017
Arteriosclerosis	C0003850	EPHA1	2041	P21709	EPH receptor A1	Kinase	119	0.544	0.731	1.4624e-23	0.02		1	2	0	2011	2017
Arteriosclerosis	C0003850	EPO	2056	P01588	erythropoietin		646	0.381	0.885	0.01125	0.02		1	2	0	2017	2018
Arteriosclerosis	C0003850	ERG	2078	P11308	ETS transcription factor ERG	Transcription factor	298	0.453	0.808	0.96413	0.02		1	2	0	2019	2020
Arteriosclerosis	C0003850	AKT2	208	P31751	AKT serine/threonine kinase 2	Kinase	264	0.474	0.769	0.64432	0.02		1	2	0	2008	2018
Arteriosclerosis	C0003850	F13A1	2162	P00488	coagulation factor XIII A chain	Enzyme	117	0.575	0.731	5.2851e-08	0.02		0.5	2	1	2002	2004
Arteriosclerosis	C0003850	FBN2	2201	P35556	fibrillin 2	Calcium-binding protein	211	0.505	0.808	1	0.02		1	2	0	2017	2018
Arteriosclerosis	C0003850	FCGR2B	2213	P31994	Fc fragment of IgG receptor IIb	Cell adhesion	155	0.522	0.846	0.45637	0.02		1	2	0	2019	2019
Arteriosclerosis	C0003850	FGB	2244	P02675	fibrinogen beta chain	Signaling	95	0.584	0.692	0.56616	0.02		1	2	0	1992	2008
Arteriosclerosis	C0003850	FGF1	2246	P05230	fibroblast growth factor 1	Signaling	184	0.507	0.846	0.44406	0.02		1	2	0	1996	2018
Arteriosclerosis	C0003850	FGF13	2258	Q92913	fibroblast growth factor 13	Signaling	167	0.514	0.808	0.89489	0.02		1	2	0	1996	2018
Arteriosclerosis	C0003850	FGFR1	2260	P11362	fibroblast growth factor receptor 1	Kinase	816	0.362	0.885	0.99984	0.02		1	2	0	2015	2018
Arteriosclerosis	C0003850	FGG	2266	P02679	fibrinogen gamma chain	Signaling	70	0.633	0.615	0.04963	0.02		0.5	2	0	2007	2008
Arteriosclerosis	C0003850	ZHX2	22882	Q9Y6X8	zinc fingers and homeoboxes 2	Transcription factor	172	0.51	0.654	0.03372	0.02		1	2	0	2017	2018
Arteriosclerosis	C0003850	KLRK1	22914	P26718	killer cell lectin like receptor K1		255	0.467	0.769	6.9812e-14	0.02		1	2	0	2011	2016
Arteriosclerosis	C0003850	PALLD	23022	Q8WX93	palladin, cytoskeletal associated protein		69	0.628	0.615	5.2547e-06	0.02		1	2	1	2009	2011
Arteriosclerosis	C0003850	KDM6B	23135	O15054	lysine demethylase 6B	Epigenetic regulator	173	0.514	0.808	1	0.02		1	2	0	2017	2018
Arteriosclerosis	C0003850	MPRIP	23164	Q6WCQ1	myosin phosphatase Rho interacting protein	Enzyme modulator	113	0.556	0.885	0.98078	0.02		1	2	0	2014	2018
Arteriosclerosis	C0003850	PMPCA	23203	Q10713	peptidase, mitochondrial processing subunit alpha	Enzyme	83	0.633	0.577	3.437e-11	0.02		1	2	0	2002	2007
Arteriosclerosis	C0003850	FOLR2	2350	P14207	folate receptor beta		105	0.559	0.654	5.4816e-06	0.02		1	2	0	2014	2019
Arteriosclerosis	C0003850	FOS	2353	P01100	Fos proto-oncogene, AP-1 transcription factor subunit	Transcription factor	528	0.411	0.885	0.26176	0.02		1	2	0	2011	2019
Arteriosclerosis	C0003850	PLA2G15	23659	Q8NCC3	phospholipase A2 group XV	Enzyme	170	0.52	0.769	0.37838	0.02		1	2	0	2017	2020
Arteriosclerosis	C0003850	ABCA4	24	P78363	ATP binding cassette subfamily A member 4	Transporter	227	0.493	0.769	5.3499e-48	0.02		1	2	0	2016	2016
Arteriosclerosis	C0003850	GAST	2520	P01350	gastrin		236	0.485	0.808	0.0027394	0.02		0.5	2	0	2017	2018
Arteriosclerosis	C0003850	POU2F3	25833	Q9UKI9	POU class 2 homeobox 3		56	0.626	0.731	1.0299e-06	0.02		1	2	0	2001	2003
Arteriosclerosis	C0003850	LDLRAP1	26119	Q5SW96	low density lipoprotein receptor adaptor protein 1	Signaling	64	0.641	0.538	6.5037e-06	0.02		1	2	0	2007	2011
Arteriosclerosis	C0003850	ABCA12	26154	Q86UK0	ATP binding cassette subfamily A member 12	Transporter	85	0.61	0.654	2.922e-15	0.02		1	2	0	2008	2013
Arteriosclerosis	C0003850	GATA2	2624	P23769	GATA binding protein 2		229	0.496	0.654	0.97927	0.02		1	2	0	2014	2017
Arteriosclerosis	C0003850	HSPB8	26353	Q9UJY1	heat shock protein family B (small) member 8		122	0.57	0.577	0.043128	0.02		1	2	0	2019	2019
Arteriosclerosis	C0003850	SLC17A5	26503	Q9NRA2	solute carrier family 17 member 5	Transporter	252	0.491	0.808	6.8514e-10	0.02		1	2	0	2007	2019
Arteriosclerosis	C0003850	GREM1	26585	O60565	gremlin 1, DAN family BMP antagonist		179	0.508	0.808	0.47436	0.02		1	2	0	2013	2020
Arteriosclerosis	C0003850	GHRHR	2692	Q02643	growth hormone releasing hormone receptor	G-protein coupled receptor	90	0.568	0.692	1.0082e-07	0.02		1	2	0	2010	2014
Arteriosclerosis	C0003850	GJA5	2702	P36382	gap junction protein alpha 5	Cell-cell junction	97	0.575	0.577	0.017871	0.02		1	2	1	2012	2019
Arteriosclerosis	C0003850	NOX1	27035	Q9Y5S8	NADPH oxidase 1		142	0.536	0.808	8.6564e-08	0.02		1	2	0	2015	2016
Arteriosclerosis	C0003850	FOXP1	27086	Q9H334	forkhead box P1		317	0.46	0.808	0.99998	0.02		1	2	0	2017	2019
Arteriosclerosis	C0003850	DKK3	27122	Q9UBP4	dickkopf WNT signaling pathway inhibitor 3		186	0.5	0.731	4.1049e-06	0.02		1	2	0	2017	2017
Arteriosclerosis	C0003850	PALD1	27143	Q9ULE6	phosphatase domain containing paladin 1		33	0.686	0.423	3.065e-15	0.02		1	2	0	2009	2011
Arteriosclerosis	C0003850	INTU	27152	Q9ULD6	inturned planar cell polarity protein		134	0.555	0.769	7.6977e-10	0.02		0.5	2	0	2018	2018
Arteriosclerosis	C0003850	NAAA	27163	Q02083	N-acylethanolamine acid amidase	Enzyme	90	0.579	0.692	2.0742e-10	0.02		1	2	0	2017	2019
Arteriosclerosis	C0003850	GLO1	2739	Q04760	glyoxalase I		137	0.537	0.769	9.6718e-07	0.02		0.5	2	0	2009	2014
Arteriosclerosis	C0003850	GOT2	2806	P00505	glutamic-oxaloacetic transaminase 2		148	0.529	0.731	0.014233	0.02		1	2	1	2008	2017
Arteriosclerosis	C0003850	GPER1	2852	Q99527	G protein-coupled estrogen receptor 1	G-protein coupled receptor	180	0.505	0.731	0.57434	0.02		1	2	0	2007	2017
Arteriosclerosis	C0003850	RGCC	28984	Q9H4X1	regulator of cell cycle		81	0.595	0.769	0.0048149	0.02		1	2	0	2016	2018
Arteriosclerosis	C0003850	NR3C1	2908	P04150	nuclear receptor subfamily 3 group C member 1	Nuclear receptor	590	0.393	0.885	0.96958	0.02		1	2	0	2001	2015
Arteriosclerosis	C0003850	CXCL2	2920	P19875	C-X-C motif chemokine ligand 2	Signaling	186	0.513	0.885	3.6079e-07	0.02		1	2	0	2016	2019
Arteriosclerosis	C0003850	GUCY1A1	2982	Q02108	guanylate cyclase 1 soluble subunit alpha 1		44	0.686	0.577	3.1253e-08	0.02		1	2	0	2016	2016
Arteriosclerosis	C0003850	NPC1L1	29881	Q9UHC9	NPC1 like intracellular cholesterol transporter 1	Transporter	40	0.656	0.423	2.3098e-20	0.02		1	2	0	2014	2019
Arteriosclerosis	C0003850	PADI1	29943	Q9ULC6	peptidyl arginine deiminase 1		54	0.644	0.692	2.0388e-15	0.02		1	2	0	2015	2019
Arteriosclerosis	C0003850	GZMB	3002	P10144	granzyme B	Enzyme	290	0.453	0.808	3.6674e-14	0.02		1	2	0	2003	2017
Arteriosclerosis	C0003850	HDAC1	3065	Q13547	histone deacetylase 1	Epigenetic regulator	277	0.46	0.846	0.61427	0.02		1	2	0	2017	2018
Arteriosclerosis	C0003850	NRG1	3084	Q02297	neuregulin 1	Signaling	304	0.464	0.885	0.99665	0.02		1	2	0	2007	2015
Arteriosclerosis	C0003850	HMGA1	3159	P17096	high mobility group AT-hook 1	Nucleic acid binding	206	0.494	0.769	0.83209	0.02		1	2	0	2015	2017
Arteriosclerosis	C0003850	HNF4A	3172	P41235	hepatocyte nuclear factor 4 alpha	Nuclear receptor	340	0.461	0.808	0.15285	0.02		1	2	1	2008	2015
Arteriosclerosis	C0003850	APC	324	P25054	APC regulator of WNT signaling pathway		703	0.373	0.962	1	0.02		1	2	0	2013	2014
Arteriosclerosis	C0003850	HRH1	3269	P35367	histamine receptor H1	G-protein coupled receptor	66	0.647	0.654	1.858e-06	0.02		1	2	0	1995	2005
Arteriosclerosis	C0003850	HRH2	3274	P25021	histamine receptor H2	G-protein coupled receptor	44	0.647	0.462	0.1217	0.02		1	2	0	2005	2018
Arteriosclerosis	C0003850	HSPA1A	3303	P0DMV8;P0DMV9	heat shock protein family A (Hsp70) member 1A		229	0.486	0.769	0.030228	0.02		1	2	2	2006	2012
Arteriosclerosis	C0003850	GPIHBP1	338328	Q8IV16	glycosylphosphatidylinositol anchored high density lipoprotein binding protein 1		32	0.686	0.269	0.13866	0.02		1	2	0	2018	2019
Arteriosclerosis	C0003850	FFAR4	338557	Q5NUL3	free fatty acid receptor 4		67	0.621	0.577	1.3634e-05	0.02		1	2	0	2017	2019
Arteriosclerosis	C0003850	IRF8	3394	Q02556	interferon regulatory factor 8	Transcription factor	149	0.539	0.808	0.94807	0.02		1	2	0	2018	2019
Arteriosclerosis	C0003850	NANOS3	342977	P60323	nanos C2HC-type zinc finger 3		52	0.631	0.538	0.039203	0.02		1	2	0	2003	2009
Arteriosclerosis	C0003850	IRGM	345611	A1A4Y4	immunity related GTPase M		57	0.617	0.538		0.02		1	2	0	2013	2016
Arteriosclerosis	C0003850	IGF2	3481	P01344	insulin like growth factor 2		604	0.39	0.885	0.044127	0.02		1	2	0	2003	2013
Arteriosclerosis	C0003850	IGFBP1	3484	P08833	insulin like growth factor binding protein 1	Enzyme modulator	191	0.502	0.808	0.00094677	0.02		1	2	0	2012	2012
Arteriosclerosis	C0003850	IGFBP7	3490	Q16270	insulin like growth factor binding protein 7		241	0.476	0.769	0.0012873	0.02		1	2	0	2002	2019
Arteriosclerosis	C0003850	TICAM2	353376	Q86XR7;Q9Y3B3	toll like receptor adaptor molecule 2		332	0.438	0.769	0.0025936	0.02		1	2	0	2008	2011
Arteriosclerosis	C0003850	IL5	3567	P05113	interleukin 5		359	0.437	0.846	0.0056529	0.02		1	2	0	2008	2019
Arteriosclerosis	C0003850	IL6R	3570	P08887	interleukin 6 receptor	Signaling	261	0.471	0.846	3.1681e-05	0.02		1	2	4	2011	2014
Arteriosclerosis	C0003850	CXCR2	3579	P25025	C-X-C motif chemokine receptor 2	G-protein coupled receptor	335	0.445	0.923	0.013736	0.02		1	2	0	2008	2011
Arteriosclerosis	C0003850	IRF2BP2	359948	Q7Z5L9	interferon regulatory factor 2 binding protein 2		72	0.641	0.5	0.84558	0.02		1	2	0	2015	2017
Arteriosclerosis	C0003850	CXCL10	3627	P02778	C-X-C motif chemokine ligand 10	Signaling	631	0.378	0.885	0.36865	0.02		1	2	0	2012	2014
Arteriosclerosis	C0003850	INPP5D	3635	Q92835	inositol polyphosphate-5-phosphatase D		109	0.558	0.731	0.97198	0.02		1	2	0	2008	2018
Arteriosclerosis	C0003850	IRF5	3663	Q13568	interferon regulatory factor 5	Transcription factor	226	0.489	0.731	0.0090365	0.02		1	2	0	2010	2017
Arteriosclerosis	C0003850	IRS1	3667	P35568	insulin receptor substrate 1		233	0.488	0.769	0.023645	0.02		0.5	2	0	2011	2013
Arteriosclerosis	C0003850	GSTK1	373156	Q9Y2Q3	glutathione S-transferase kappa 1		445	0.412	0.885	1.9374e-06	0.02		1	2	0	2001	2017
Arteriosclerosis	C0003850	NEXN-AS1	374987	Q8NBZ9	NEXN antisense RNA 1		5	0.839	0.115		0.02		1	2	0	2019	2020
Arteriosclerosis	C0003850	MIA3	375056	Q5JRA6	MIA SH3 domain ER export factor 3		27	0.716	0.423	0.03675	0.02		0.5	2	1	2012	2017
Arteriosclerosis	C0003850	RHOA	387	P61586	ras homolog family member A	Enzyme modulator	193	0.502	0.808	0.60405	0.02		1	2	0	2013	2019
Arteriosclerosis	C0003850	CCL4L1	388372	P13236;Q8NHW4	C-C motif chemokine ligand 4 like 1		135	0.534	0.885	0.33576	0.02		1	2	0	2009	2011
Arteriosclerosis	C0003850	C1QL3	389941	Q5VWW1	complement C1q like 3		27	0.705	0.423	0.51567	0.02		1	2	0	2019	2020
Arteriosclerosis	C0003850	RPSA	3921	P08865	ribosomal protein SA	Nucleic acid binding	221	0.485	0.769	0.93037	0.02		1	2	0	2005	2017
Arteriosclerosis	C0003850	LGALS3BP	3959	Q08380	galectin 3 binding protein		127	0.546	0.769	2.679e-07	0.02		1	2	0	2019	2019
Arteriosclerosis	C0003850	LIF	3976	P15018	LIF interleukin 6 family cytokine	Signaling	236	0.483	0.769	0.5242	0.02		1	2	0	1993	2018
Arteriosclerosis	C0003850	LPP	4026	Q93052	LIM domain containing preferred translocation partner in lipoma	Enzyme modulator	131	0.543	0.769	0.0071908	0.02		1	2	0	2009	2016
Arteriosclerosis	C0003850	LRP2	4036	P98164	LDL receptor related protein 2		254	0.491	0.846	0.99999	0.02		1	2	0	2019	2020
Arteriosclerosis	C0003850	MIRLET7B	406884		microRNA let-7b		186	0.493	0.769		0.02		1	2	0	2013	2019
Arteriosclerosis	C0003850	MIR10B	406903		microRNA 10b		167	0.509	0.808		0.02		1	2	0	2015	2018
Arteriosclerosis	C0003850	MIR134	406924		microRNA 134		126	0.542	0.769		0.02		1	2	0	2018	2018
Arteriosclerosis	C0003850	MIR142	406934		microRNA 142		220	0.48	0.846		0.02		1	2	0	2015	2018
Arteriosclerosis	C0003850	MIR150	406942		microRNA 150		282	0.455	0.808		0.02		1	2	0	2017	2018
Arteriosclerosis	C0003850	MIR152	406943		microRNA 152		136	0.521	0.769		0.02		1	2	0	2014	2019
Arteriosclerosis	C0003850	MIR181A2	406954		microRNA 181a-2		85	0.57	0.654		0.02		1	2	0	2016	2019
Arteriosclerosis	C0003850	MIR206	406989		microRNA 206		226	0.477	0.846		0.02		1	2	0	2017	2019
Arteriosclerosis	C0003850	ARR3	407	P36575	arrestin 3	Enzyme modulator	279	0.46	0.846	0.10401	0.02		1	2	0	2011	2018
Arteriosclerosis	C0003850	MIR23B	407011		microRNA 23b		137	0.523	0.808		0.02		1	2	0	2018	2020
Arteriosclerosis	C0003850	MIR25	407014		microRNA 25		148	0.517	0.769		0.02		1	2	0	2019	2019
Arteriosclerosis	C0003850	MIR29B1	407024		microRNA 29b-1		212	0.485	0.846		0.02		1	2	0	2017	2018
Arteriosclerosis	C0003850	MIR29B2	407025		microRNA 29b-2		214	0.484	0.885		0.02		1	2	0	2017	2018
Arteriosclerosis	C0003850	MIR30E	407034		microRNA 30e		88	0.576	0.769		0.02		1	2	0	2019	2019
Arteriosclerosis	C0003850	MIR99A	407055		microRNA 99a		122	0.536	0.808		0.02		1	2	0	2017	2019
Arteriosclerosis	C0003850	MAA	4080		microphthalmia or anophthalmia and associated anomalies		37	0.666	0.577		0.02		1	2	0	2017	2018
Arteriosclerosis	C0003850	SMAD7	4092	O15105	SMAD family member 7	Transcription factor	269	0.47	0.769	0.54854	0.02		1	2	0	2018	2018
Arteriosclerosis	C0003850	DEFB103A	414325	P81534	defensin beta 103A		84	0.573	0.731		0.02		1	2	0	2016	2017
Arteriosclerosis	C0003850	MC1R	4157	Q01726	melanocortin 1 receptor	G-protein coupled receptor	183	0.524	0.808	8.1075e-11	0.02		1	2	0	2017	2018
Arteriosclerosis	C0003850	MCAM	4162	P43121	melanoma cell adhesion molecule	Cell adhesion	169	0.514	0.731	0.00015954	0.02		1	2	0	2017	2019
Arteriosclerosis	C0003850	FOXO4	4303	P98177	forkhead box O4		84	0.588	0.769	0.81332	0.02		1	2	0	2019	2019
Arteriosclerosis	C0003850	MMP7	4316	P09237	matrix metallopeptidase 7	Enzyme	320	0.446	0.885	1.0404e-09	0.02		1	2	0	2011	2017
Arteriosclerosis	C0003850	PLIN5	440503	Q00G26	perilipin 5		27	0.695	0.346	1.0481e-11	0.02		1	2	0	2017	2019
Arteriosclerosis	C0003850	MIR133B	442890		microRNA 133b		109	0.555	0.808		0.02		1	2	0	2019	2019
Arteriosclerosis	C0003850	MIR135B	442891		microRNA 135b		111	0.554	0.731		0.02		1	2	0	2015	2020
Arteriosclerosis	C0003850	MIR148B	442892		microRNA 148b		78	0.592	0.692		0.02		1	2	0	2017	2018
Arteriosclerosis	C0003850	MSRA	4482	Q9UJ68	methionine sulfoxide reductase A	Enzyme	89	0.608	0.615	1.5332e-15	0.02		1	2	0	2015	2015
Arteriosclerosis	C0003850	MYH11	4629	P35749	myosin heavy chain 11		161	0.528	0.731	0.77299	0.02		1	2	0	2018	2019
Arteriosclerosis	C0003850	NEU1	4758	Q99519	neuraminidase 1	Enzyme	207	0.513	0.769	7.3441e-05	0.02		1	2	0	2018	2018
Arteriosclerosis	C0003850	CCN3	4856	P48745	cellular communication network factor 3	Signaling	117	0.554	0.615	0.0066442	0.02		1	2	0	2014	2017
Arteriosclerosis	C0003850	NPPA	4878	P01160	natriuretic peptide A		217	0.505	0.769	0.00054522	0.02		1	2	0	2007	2019
Arteriosclerosis	C0003850	NPR3	4883	P17342	natriuretic peptide receptor 3		83	0.633	0.615	1.006e-05	0.02		0.5	2	0	2019	2019
Arteriosclerosis	C0003850	MIR375	494324		microRNA 375		226	0.476	0.769		0.02		1	2	0	2019	2019
Arteriosclerosis	C0003850	OGG1	4968	O15527	8-oxoguanine DNA glycosylase		313	0.453	0.808	3.9314e-12	0.02		1	2	0	2016	2018
Arteriosclerosis	C0003850	OGN	4969	P20774	osteoglycin		55	0.631	0.577	0.00074118	0.02		1	2	0	2018	2019
Arteriosclerosis	C0003850	OSM	5008	P13725	oncostatin M	Signaling	188	0.505	0.769	0.58916	0.02		1	2	0	2018	2019
Arteriosclerosis	C0003850	PCSK6	5046	P29122	proprotein convertase subtilisin/kexin type 6	Enzyme	65	0.626	0.538	5.3148e-13	0.02		1	2	0	2013	2019
Arteriosclerosis	C0003850	PAEP	5047	P09466	progestagen associated endometrial protein	Enzyme	397	0.43	0.846	3.1109e-08	0.02		1	2	0	2015	2019
Arteriosclerosis	C0003850	MBL3P	50639		mannose-binding lectin family member 3, pseudogene		152	0.518	0.769		0.02		0.5	2	0	2000	2014
Arteriosclerosis	C0003850	TMED7	51014	Q86XR7;Q9Y3B3	transmembrane p24 trafficking protein 7	Transporter	336	0.436	0.808	0.47966	0.02		1	2	0	2008	2011
Arteriosclerosis	C0003850	IRAK4	51135	Q9NWZ3	interleukin 1 receptor associated kinase 4	Kinase	90	0.578	0.769	7.8001e-09	0.02		1	2	0	2008	2009
Arteriosclerosis	C0003850	ZC3HC1	51530	Q86WB0	zinc finger C3HC-type containing 1		23	0.76	0.308	0.00025557	0.02		1	2	1	2013	2019
Arteriosclerosis	C0003850	PDGFA	5154	P04085	platelet derived growth factor subunit A	Signaling	135	0.533	0.731	0.80842	0.02		1	2	0	2001	2003
Arteriosclerosis	C0003850	ENPP1	5167	P22413	ectonucleotide pyrophosphatase/phosphodiesterase 1	Enzyme	247	0.498	0.808	4.9944e-08	0.02		0.5	2	0	2006	2011
Arteriosclerosis	C0003850	GHRL	51738	Q9UBU3	ghrelin and obestatin prepropeptide		183	0.517	0.769	1.3921e-11	0.02		1	2	0	2009	2017
Arteriosclerosis	C0003850	PLA2G4A	5321	P47712	phospholipase A2 group IVA	Enzyme	202	0.496	0.846	5.9817e-05	0.02		1	2	0	2002	2010
Arteriosclerosis	C0003850	PLIN1	5346	O60240	perilipin 1		85	0.59	0.654	3.1486e-11	0.02		1	2	0	2015	2018
Arteriosclerosis	C0003850	PLXNA2	5362	O75051	plexin A2		307	0.447	0.808	1.0768e-06	0.02		1	2	0	2017	2019
Arteriosclerosis	C0003850	TLR9	54106	Q9NR96	toll like receptor 9		457	0.411	0.885	9.8117e-06	0.02		1	2	0	2016	2019
Arteriosclerosis	C0003850	SOX18	54345	P35713	SRY-box transcription factor 18	Transcription factor	112	0.578	0.692	0.15103	0.02		1	2	0	2005	2016
Arteriosclerosis	C0003850	PPBP	5473	P02775	pro-platelet basic protein	Signaling	111	0.544	0.808	0.057739	0.02		0	2	0	2016	2017
Arteriosclerosis	C0003850	ACP3	55	P15309	acid phosphatase 3	Enzyme	151	0.525	0.731	2.5463e-16	0.02		1	2	0	2017	2018
Arteriosclerosis	C0003850	PRKAR1A	5573	P10644	protein kinase cAMP-dependent type I regulatory subunit alpha		597	0.401	0.846	0.99985	0.02		1	2	0	2011	2018
Arteriosclerosis	C0003850	SELENOS	55829	Q9BQE4	selenoprotein S		55	0.628	0.615	1.4301e-09	0.02		1	2	0	2008	2017
Arteriosclerosis	C0003850	DEFB103B	55894	P81534	defensin beta 103B		87	0.572	0.731		0.02		1	2	0	2016	2017
Arteriosclerosis	C0003850	ACSS2	55902	Q9NR19	acyl-CoA synthetase short chain family member 2	Enzyme	188	0.506	0.808	1.1443e-13	0.02		1	2	0	2017	2020
Arteriosclerosis	C0003850	MAPK7	5598	Q13164	mitogen-activated protein kinase 7	Kinase	127	0.553	0.654	0.0031023	0.02		1	2	0	2012	2013
Arteriosclerosis	C0003850	PROC	5624	P04070	protein C, inactivator of coagulation factors Va and VIIIa	Enzyme	200	0.504	0.808	1.9118e-05	0.02		1	2	0	1999	2014
Arteriosclerosis	C0003850	PRTN3	5657	P24158	proteinase 3	Enzyme	215	0.503	0.808	3.8044e-05	0.02		1	2	0	2017	2019
Arteriosclerosis	C0003850	PLAAT1	57110	Q9HDD0	phospholipase A and acyltransferase 1		21	0.711	0.462	0.00025029	0.02		1	2	0	2012	2014
Arteriosclerosis	C0003850	PTAFR	5724	P25105	platelet activating factor receptor	G-protein coupled receptor	96	0.575	0.731	0.24232	0.02		1	2	0	2000	2006
Arteriosclerosis	C0003850	PTGDS	5730	P41222	prostaglandin D2 synthase	Enzyme	195	0.503	0.846	0.0050922	0.02		1	2	0	2011	2013
Arteriosclerosis	C0003850	AS3MT	57412	Q9HBK9	arsenite methyltransferase	Enzyme	56	0.638	0.538	7.9768e-11	0.02		1	2	0	2011	2017
Arteriosclerosis	C0003850	MIR146B	574447		microRNA 146b		187	0.496	0.769		0.02		1	2	0	2017	2018
Arteriosclerosis	C0003850	MIR499A	574501		microRNA 499a		156	0.519	0.846		0.02		1	2	1	2015	2017
Arteriosclerosis	C0003850	AHRR	57491	A9YTQ3	aryl-hydrocarbon receptor repressor	Transcription factor	49	0.666	0.577	0.00018111	0.02		1	2	0	2015	2019
Arteriosclerosis	C0003850	NCEH1	57552	Q6PIU2	neutral cholesterol ester hydrolase 1	Enzyme	5	0.861	0.115	0.012968	0.02		1	2	0	2010	2019
Arteriosclerosis	C0003850	RNF213	57674	Q63HN8	ring finger protein 213		59	0.628	0.538	4.9078e-55	0.02		1	2	1	2016	2018
Arteriosclerosis	C0003850	RAG1	5896	P15918	recombination activating 1	Enzyme	209	0.509	0.769	2.7659e-05	0.02		1	2	0	2011	2018
Arteriosclerosis	C0003850	RARA	5914	P10276	retinoic acid receptor alpha	Nuclear receptor	274	0.47	0.846	0.96305	0.02		1	2	0	2018	2019
Arteriosclerosis	C0003850	RCN2	5955	Q14257	reticulocalbin 2	Calcium-binding protein	17	0.78	0.269	0.029405	0.02		1	2	0	2019	2019
Arteriosclerosis	C0003850	NIF3L1	60491	Q9GZT8	NGG1 interacting factor 3 like 1		37	0.674	0.462	9.7207e-09	0.02		1	2	0	2004	2011
Arteriosclerosis	C0003850	BCR	613	P11274	BCR activator of RhoGEF and GTPase	Enzyme modulator	392	0.431	0.885	0.98761	0.02		1	2	0	2017	2019
Arteriosclerosis	C0003850	RPS19	6223	P39019	ribosomal protein S19	Nucleic acid binding	256	0.48	0.846	0.92111	0.02		1	2	0	2017	2018
Arteriosclerosis	C0003850	RXRA	6256	P19793	retinoid X receptor alpha	Nuclear receptor	132	0.543	0.769	0.99852	0.02		1	2	0	2018	2019
Arteriosclerosis	C0003850	S100A1	6271	P23297	S100 calcium binding protein A1	Calcium-binding protein	396	0.421	0.846	0.0060044	0.02		1	2	0	2015	2017
Arteriosclerosis	C0003850	CCL18	6362	P55774	C-C motif chemokine ligand 18	Signaling	200	0.489	0.846	0.0091743	0.02		1	2	0	2009	2018
Arteriosclerosis	C0003850	CCL19	6363	Q99731	C-C motif chemokine ligand 19	Signaling	126	0.542	0.692	0.31691	0.02		1	2	0	2007	2014
Arteriosclerosis	C0003850	CCL21	6366	O00585	C-C motif chemokine ligand 21	Signaling	186	0.502	0.769	0.036239	0.02		1	2	0	2007	2014
Arteriosclerosis	C0003850	SFRP5	6425	Q5T4F7	secreted frizzled related protein 5		106	0.559	0.692	5.1843e-06	0.02		1	2	0	2017	2018
Arteriosclerosis	C0003850	CLEC7A	64581	Q9BXN2	C-type lectin domain containing 7A		126	0.553	0.769	5.5087e-12	0.02		1	2	0	2019	2019
Arteriosclerosis	C0003850	GORASP1	64689	Q9BQQ3	golgi reassembly stacking protein 1		369	0.428	0.846	0.019543	0.02		1	2	0	2018	2019
Arteriosclerosis	C0003850	PDIA2	64714	Q13087	protein disulfide isomerase family A member 2		53	0.638	0.692	8.4515e-33	0.02		1	2	0	2015	2019
Arteriosclerosis	C0003850	ST3GAL4	6484	Q11206	ST3 beta-galactoside alpha-2,3-sialyltransferase 4		115	0.588	0.692	0.039802	0.02		1	2	0	2008	2020
Arteriosclerosis	C0003850	WNK1	65125	Q9H4A3	WNK lysine deficient protein kinase 1	Kinase	460	0.416	0.846	1	0.02		1	2	0	2018	2019
Arteriosclerosis	C0003850	UCA1	652995		urothelial cancer associated 1		152	0.512	0.808		0.02		1	2	0	2018	2019
Arteriosclerosis	C0003850	CXADRP1	653108		CXADR pseudogene 1		272	0.463	0.846		0.02		1	2	0	2011	2018
Arteriosclerosis	C0003850	NCF1	653361	P14598	neutrophil cytosolic factor 1		170	0.521	0.808	2.8311e-05	0.02		1	2	0	2009	2015
Arteriosclerosis	C0003850	BMP7	655	P18075	bone morphogenetic protein 7	Signaling	197	0.498	0.769	0.12727	0.02		1	2	0	2016	2019
Arteriosclerosis	C0003850	SNAI2	6591	O43623	snail family transcriptional repressor 2		189	0.505	0.692	0.79531	0.02		1	2	0	2015	2017
Arteriosclerosis	C0003850	SIGLEC1	6614	Q9BZZ2	sialic acid binding Ig like lectin 1		75	0.597	0.654	5.3298e-46	0.02		0	2	0	2009	2017
Arteriosclerosis	C0003850	SOX9	6662	P48436	SRY-box transcription factor 9		466	0.419	0.846	0.99772	0.02		1	2	0	2018	2018
Arteriosclerosis	C0003850	SPG7	6687	Q9UQ90	SPG7 matrix AAA peptidase subunit, paraplegin	Enzyme	419	0.436	0.885	1.9683e-36	0.02		1	2	0	2011	2018
Arteriosclerosis	C0003850	SRI	6717	P30626	sorcin		80	0.587	0.769	3.4837e-10	0.02		1	2	0	2009	2015
Arteriosclerosis	C0003850	BRCA1	672	P38398	BRCA1 DNA repair associated	Enzyme	747	0.367	0.923	9.2157e-29	0.02		1	2	0	2013	2017
Arteriosclerosis	C0003850	ST2	6761		suppression of tumorigenicity 2		96	0.576	0.692		0.02		1	2	0	2018	2019
Arteriosclerosis	C0003850	STAT6	6778	P42226	signal transducer and activator of transcription 6	Nucleic acid binding	281	0.475	0.808	0.98849	0.02		1	2	0	2005	2017
Arteriosclerosis	C0003850	STK11	6794	Q15831	serine/threonine kinase 11	Kinase	372	0.435	0.808	0.9934	0.02		1	2	0	2017	2018
Arteriosclerosis	C0003850	SYT1	6857	P21579	synaptotagmin 1	Transporter	460	0.412	0.846	0.60038	0.02		1	2	0	2018	2019
Arteriosclerosis	C0003850	TEK	7010	Q02763	TEK receptor tyrosine kinase	Kinase	300	0.462	0.692	1	0.02		1	2	0	2003	2017
Arteriosclerosis	C0003850	TFAP2A	7020	P05549	transcription factor AP-2 alpha	Transcription factor	250	0.488	0.769	0.98964	0.02		1	2	0	2016	2019
Arteriosclerosis	C0003850	NR2F2	7026	P24468	nuclear receptor subfamily 2 group F member 2	Nuclear receptor	110	0.575	0.692	0.98972	0.02		0.5	2	0	2011	2019
Arteriosclerosis	C0003850	TGM2	7052	P21980	transglutaminase 2	Enzyme	315	0.445	0.808	6.8118e-18	0.02		1	2	0	2000	2008
Arteriosclerosis	C0003850	THBS4	7060	P35443	thrombospondin 4		59	0.644	0.654	1.5117e-18	0.02		1	2	1	2003	2018
Arteriosclerosis	C0003850	C1QBP	708	Q07021	complement C1q binding protein		111	0.569	0.692	2.0164e-07	0.02		1	2	0	2004	2006
Arteriosclerosis	C0003850	TLR3	7098	O15455	toll like receptor 3	Receptor	393	0.427	0.885	1.6349e-07	0.02		1	2	0	2011	2016
Arteriosclerosis	C0003850	TNFRSF1B	7133	P20333	TNF receptor superfamily member 1B		417	0.425	0.885	0.50201	0.02		1	2	0	2012	2019
Arteriosclerosis	C0003850	C3	718	P01024	complement C3	Enzyme modulator	343	0.445	0.885	0.90421	0.02		1	2	0	1995	2007
Arteriosclerosis	C0003850	TRPC3	7222	Q13507	transient receptor potential cation channel subfamily C member 3	Ion channel	102	0.57	0.731	1.0806e-07	0.02		1	2	0	2018	2018
Arteriosclerosis	C0003850	MIR652	724022		microRNA 652		57	0.621	0.577		0.02		1	2	0	2017	2019
Arteriosclerosis	C0003850	TUFM	7284	P49411	Tu translation elongation factor, mitochondrial	Enzyme	45	0.678	0.615	0.004184	0.02		1	2	0	2001	2010
Arteriosclerosis	C0003850	VCL	7414	P18206	vinculin		105	0.575	0.654	0.046788	0.02		1	2	0	2013	2016
Arteriosclerosis	C0003850	WRN	7486	Q14191	WRN RecQ like helicase	Enzyme	172	0.524	0.808	2.6432e-34	0.02		1	2	1	2000	2009
Arteriosclerosis	C0003850	XIST	7503		X inactive specific transcript		146	0.522	0.808		0.02		1	2	0	2018	2019
Arteriosclerosis	C0003850	ZFP36	7538	P26651	ZFP36 ring finger protein	Nucleic acid binding	161	0.523	0.692	0.75244	0.02		1	2	0	2011	2013
Arteriosclerosis	C0003850	ELOVL6	79071	Q9H5J4	ELOVL fatty acid elongase 6	Enzyme	51	0.623	0.731	0.96581	0.02		1	2	0	2011	2016
Arteriosclerosis	C0003850	NOX5	79400	Q96PH1	NADPH oxidase 5		57	0.631	0.538	3.049e-28	0.02		1	2	0	2014	2019
Arteriosclerosis	C0003850	ADAM33	80332	Q9BZ11	ADAM metallopeptidase domain 33	Enzyme	49	0.636	0.423	2.1487e-15	0.02		1	2	0	2010	2013
Arteriosclerosis	C0003850	COL18A1	80781	P39060	collagen type XVIII alpha 1 chain		323	0.449	0.808	1.7414e-10	0.02		1	2	0	2017	2020
Arteriosclerosis	C0003850	TAM	8205		Myeloproliferative syndrome, transient (transient abnormal		141	0.528	0.731		0.02		1	2	0	2011	2017
Arteriosclerosis	C0003850	CAPN1	823	P07384	calpain 1	Enzyme	165	0.539	0.808	5.8554e-10	0.02		1	2	0	2012	2017
Arteriosclerosis	C0003850	CAST	831	P20810	calpastatin		141	0.541	0.846	4.1218e-12	0.02		1	2	0	2003	2018
Arteriosclerosis	C0003850	SESN2	83667	P58004	sestrin 2	Enzyme	169	0.508	0.808	4.1912e-07	0.02		1	2	0	2017	2019
Arteriosclerosis	C0003850	LOH19CR1	8378		loss of heterozygosity, 19, chromosomal region 1		96	0.569	0.808		0.02		1	2	0	2017	2018
Arteriosclerosis	C0003850	ARID5B	84159	Q14865	AT-rich interaction domain 5B	Transcription factor	56	0.638	0.5	1	0.02		1	2	0	2012	2017
Arteriosclerosis	C0003850	CASP9	842	P55211	caspase 9	Enzyme	293	0.458	0.808	7.3826e-06	0.02		1	2	0	2015	2018
Arteriosclerosis	C0003850	SOAT2	8435	O75908	sterol O-acyltransferase 2	Enzyme	25	0.716	0.308	5.583e-28	0.02		1	2	0	2005	2019
Arteriosclerosis	C0003850	HHIPL1	84439	Q96JK4	HHIP like 1		10	0.805	0.077	2.3678e-06	0.02		1	2	0	2014	2019
Arteriosclerosis	C0003850	KISS1R	84634	Q969F8	KISS1 receptor	G-protein coupled receptor	195	0.515	0.769	0.43649	0.02		1	2	0	2007	2017
Arteriosclerosis	C0003850	SPZ1	84654	Q9BXG8	spermatogenic leucine zipper 1		173	0.507	0.769		0.02		1	2	0	2015	2017
Arteriosclerosis	C0003850	ACCS	84680	Q96QU6	1-aminocyclopropane-1-carboxylate synthase homolog (inactive)	Enzyme	161	0.522	0.731	8.9836e-07	0.02		1	2	0	2017	2020
Arteriosclerosis	C0003850	ADTRP	84830	Q96IZ2	androgen dependent TFPI regulating protein		12	0.805	0.154	4.0967e-07	0.02		1	2	1	2014	2017
Arteriosclerosis	C0003850	HAVCR2	84868	Q8TDQ0	hepatitis A virus cellular receptor 2		299	0.45	0.808	0.03866	0.02		1	2	0	2017	2018
Arteriosclerosis	C0003850	GFM1	85476	Q96RP9	G elongation factor mitochondrial 1		74	0.623	0.692	9.278e-13	0.02		1	2	0	2019	2019
Arteriosclerosis	C0003850	TSLP	85480	Q969D9	thymic stromal lymphopoietin		220	0.486	0.808	0.0040357	0.02		1	2	0	2013	2017
Arteriosclerosis	C0003850	TNFSF11	8600	O14788	TNF superfamily member 11	Signaling	327	0.453	0.846	0.0049159	0.02		1	2	0	2010	2016
Arteriosclerosis	C0003850	PDE5A	8654	O76074	phosphodiesterase 5A		187	0.513	0.731	0.00010643	0.02		1	2	0	2015	2019
Arteriosclerosis	C0003850	TNFSF14	8740	O43557	TNF superfamily member 14	Signaling	143	0.529	0.769	0.051663	0.02		1	2	0	2016	2019
Arteriosclerosis	C0003850	TNFSF9	8744	P41273	TNF superfamily member 9		90	0.579	0.692	0.31823	0.02		1	2	0	2008	2019
Arteriosclerosis	C0003850	RIPK2	8767	O43353	receptor interacting serine/threonine kinase 2	Kinase	83	0.587	0.769	0.39282	0.02		1	2	0	2011	2017
Arteriosclerosis	C0003850	HDAC3	8841	O15379	histone deacetylase 3	Epigenetic regulator	179	0.511	0.731	0.56737	0.02		1	2	0	2010	2014
Arteriosclerosis	C0003850	CH25H	9023	O95992	cholesterol 25-hydroxylase	Enzyme	41	0.663	0.577	0.2272	0.02		1	2	0	2013	2017
Arteriosclerosis	C0003850	LDB2	9079	O43679	LIM domain binding 2	Transcription factor	12	0.76	0.115	0.9546	0.02		1	2	0	2009	2014
Arteriosclerosis	C0003850	TBX18	9096	O95935	T-box transcription factor 18	Transcription factor	31	0.695	0.231	0.99905	0.02		0.5	2	0	2007	2019
Arteriosclerosis	C0003850	NEXN	91624	Q0ZGT2	nexilin F-actin binding protein		36	0.695	0.269	3.9115e-11	0.02		1	2	0	2019	2020
Arteriosclerosis	C0003850	AIMP1	9255	Q12904	aminoacyl tRNA synthetase complex interacting multifunctional protein 1	Enzyme	125	0.566	0.769	3.0411e-07	0.02		1	2	0	2001	2010
Arteriosclerosis	C0003850	CD28	940	P10747	CD28 molecule		364	0.436	0.885	0.35779	0.02		1	2	0	2013	2013
Arteriosclerosis	C0003850	ORMDL3	94103	Q8N138	ORMDL sphingolipid biosynthesis regulator 3		35	0.666	0.423	0.78329	0.02		1	2	0	2015	2018
Arteriosclerosis	C0003850	AIM2	9447	O14862	absent in melanoma 2		167	0.521	0.769	2.1942e-09	0.02		1	2	0	2018	2018
Arteriosclerosis	C0003850	IL27RA	9466	Q6UWB1	interleukin 27 receptor subunit alpha	Signaling	40	0.659	0.731	3.901e-12	0.02		1	2	0	2013	2017
Arteriosclerosis	C0003850	ROCK2	9475	O75116	Rho associated coiled-coil containing protein kinase 2	Kinase	154	0.529	0.808	1	0.02		0.5	2	0	2017	2019
Arteriosclerosis	C0003850	ADAMTS3	9508	O15072	ADAM metallopeptidase with thrombospondin type 1 motif 3	Enzyme	116	0.581	0.808	1.0278e-10	0.02		1	2	0	2010	2011
Arteriosclerosis	C0003850	CCL4L2	9560	P13236;Q8NHW4	C-C motif chemokine ligand 4 like 2		133	0.535	0.885	0.088586	0.02		1	2	0	2009	2011
Arteriosclerosis	C0003850	NCOR1	9611	O75376	nuclear receptor corepressor 1	Transcription factor	94	0.597	0.731	1	0.02		1	2	0	2018	2020
Arteriosclerosis	C0003850	CD69	969	Q07108	CD69 molecule		206	0.488	0.923	0.029691	0.02		1	2	0	2018	2019
Arteriosclerosis	C0003850	RAPGEF5	9771	Q92565	Rap guanine nucleotide exchange factor 5	Enzyme modulator	151	0.524	0.769	0.98099	0.02		1	2	0	2017	2019
Arteriosclerosis	C0003850	PIEZO1	9780	Q92508	piezo type mechanosensitive ion channel component 1	Ion channel	130	0.552	0.769	3.9379e-21	0.02		1	2	0	2018	2019
Arteriosclerosis	C0003850	TNFSF15	9966	O95150	TNF superfamily member 15	Signaling	143	0.531	0.692	0.0028159	0.02		1	2	0	2018	2019
Arteriosclerosis	C0003850	NR1I3	9970	Q14994	nuclear receptor subfamily 1 group I member 3	Nuclear receptor	318	0.448	0.846	3.5259e-08	0.02		1	2	0	2011	2018
Arteriosclerosis	C0003850	NAT2	10	P11245	N-acetyltransferase 2	Enzyme	311	0.451	0.885	3.2744e-06	0.01		0	1	0	2010	2010
Arteriosclerosis	C0003850	ADA	100	P00813	adenosine deaminase	Enzyme	379	0.44	0.885	2.8825e-12	0.01		1	1	0	2019	2019
Arteriosclerosis	C0003850	AKT3	10000	Q9Y243	AKT serine/threonine kinase 3	Kinase	183	0.512	0.808	0.99958	0.01		1	1	0	2017	2017
Arteriosclerosis	C0003850	TLX1NB	100038246	P0CAT3	TLX1 neighbor		31	0.674	0.423		0.01		1	1	0	2017	2017
Arteriosclerosis	C0003850	MIR876	100126310		microRNA 876		37	0.666	0.385		0.01		1	1	0	2017	2017
Arteriosclerosis	C0003850	C20orf181	100128998		chromosome 20 open reading frame 181		246	0.479	0.885		0.01		1	1	0	1997	1997
Arteriosclerosis	C0003850	HDAC6	10013	Q9UBN7	histone deacetylase 6	Epigenetic regulator	288	0.465	0.846	1	0.01		1	1	0	2017	2017
Arteriosclerosis	C0003850	HOXA-AS3	100133311		HOXA cluster antisense RNA 3		14	0.821	0.192		0.01		1	1	0	2019	2019
Arteriosclerosis	C0003850	SH2B3	10019	Q9UQQ2	SH2B adaptor protein 3		212	0.527	0.692	0.00010289	0.01		1	1	0	2016	2016
Arteriosclerosis	C0003850	CASC11	100270680		cancer susceptibility 11		45	0.641	0.577		0.01		1	1	0	2019	2019
Arteriosclerosis	C0003850	DEFB4B	100289462	O15263	defensin beta 4B		166	0.51	0.769	0.067977	0.01		1	1	0	2011	2011
Arteriosclerosis	C0003850	MIR664A	100302234		microRNA 664a		43	0.644	0.538		0.01		1	1	0	2018	2018
Arteriosclerosis	C0003850	AAA1	100329167		aortic aneurysm, familial abdominal 1		29	0.695	0.615		0.01		1	1	0	2017	2017
Arteriosclerosis	C0003850	PARP3	10039	Q9Y6F1	poly(ADP-ribose) polymerase family member 3		22	0.729	0.385	1.9738e-14	0.01		1	1	0	2012	2012
Arteriosclerosis	C0003850	MIR3188	100422833		microRNA 3188		17	0.769	0.346		0.01		1	1	0	2017	2017
Arteriosclerosis	C0003850	SLC17A4	10050	Q9Y2C5	solute carrier family 17 member 4	Transporter	15	0.78	0.385	1.5714e-09	0.01		1	1	0	2014	2014
Arteriosclerosis	C0003850	OCLN	100506658	Q16625	occludin		195	0.507	0.846	8.5583e-07	0.01		1	1	0	2017	2017
Arteriosclerosis	C0003850	MICA	100507436	Q29983	MHC class I polypeptide-related sequence A		248	0.473	0.846	0.0049697	0.01		1	1	0	2017	2017
Arteriosclerosis	C0003850	MICOS10-NBL1	100532736	P41271	MICOS10-NBL1 readthrough		35	0.691	0.462	0.028653	0.01		1	1	0	2018	2018
Arteriosclerosis	C0003850	P2RX5-TAX1BP3	100533970		P2RX5-TAX1BP3 readthrough (NMD candidate)		91	0.588	0.769		0.01		1	1	0	2016	2016
Arteriosclerosis	C0003850	DNM1L	10059	O00429	dynamin 1 like	Enzyme modulator	273	0.475	0.808	0.00056753	0.01		1	1	0	2017	2017
Arteriosclerosis	C0003850	IL18BP	10068	O95998	interleukin 18 binding protein		75	0.603	0.731	1.484e-08	0.01		1	1	0	2010	2010
Arteriosclerosis	C0003850	HIF1A-AS1	100750246		HIF1A antisense RNA 1		20	0.729	0.269		0.01		1	1	0	2019	2019
Arteriosclerosis	C0003850	ZNF263	10127	O14978	zinc finger protein 263		4	0.89	0.038	5.4582e-10	0.01		1	1	0	2015	2015
Arteriosclerosis	C0003850	G3BP1	10146	Q13283	G3BP stress granule assembly factor 1	Nucleic acid binding	78	0.597	0.654	0.033122	0.01		1	1	0	2018	2018
Arteriosclerosis	C0003850	EBI3	10148	Q14213	Epstein-Barr virus induced 3	Signaling	233	0.474	0.808	0.10797	0.01		1	1	0	2013	2013
Arteriosclerosis	C0003850	TRIM28	10155	Q13263	tripartite motif containing 28		82	0.592	0.731	1	0.01		1	1	0	2019	2019
Arteriosclerosis	C0003850	ATP6AP2	10159	O75787	ATPase H+ transporting accessory protein 2	Receptor	184	0.525	0.769	0.87089	0.01		1	1	0	2006	2006
Arteriosclerosis	C0003850	CDK2	1017	P24941	cyclin dependent kinase 2	Kinase	270	0.456	0.692	0.61054	0.01		1	1	0	2018	2018
Arteriosclerosis	C0003850	SORBS3	10174	O60504	sorbin and SH3 domain containing 3		12	0.792	0.269	8.2277e-12	0.01		1	1	0	2017	2017
Arteriosclerosis	C0003850	PRMT3	10196	O60678	protein arginine methyltransferase 3	Epigenetic regulator	17	0.743	0.423	4.9032e-25	0.01		1	1	0	2019	2019
Arteriosclerosis	C0003850	PSME3	10197	P61289	proteasome activator subunit 3		78	0.587	0.654	0.99714	0.01		1	1	0	2019	2019
Arteriosclerosis	C0003850	CDK5	1020	Q00535	cyclin dependent kinase 5	Kinase	204	0.495	0.846	0.13892	0.01		1	1	0	2012	2012
Arteriosclerosis	C0003850	MPZL2	10205	O60487	myelin protein zero like 2		40	0.653	0.5	1.0755e-12	0.01		1	1	0	2004	2004
Arteriosclerosis	C0003850	KLRG1	10219	Q96E93	killer cell lectin like receptor G1		43	0.653	0.615	0.0034459	0.01		1	1	0	2019	2019
Arteriosclerosis	C0003850	RABEPK	10244	Q7Z6M1	Rab9 effector protein with kelch motifs		112	0.553	0.692	2.8422e-11	0.01		1	1	0	2005	2005
Arteriosclerosis	C0003850	CDK9	1025	P50750	cyclin dependent kinase 9	Kinase	204	0.498	0.769	8.893e-05	0.01		1	1	0	2016	2016
Arteriosclerosis	C0003850	SPRY1	10252	O43609	sprouty RTK signaling antagonist 1	Signaling	63	0.603	0.577	0.0030398	0.01		1	1	0	2018	2018
Arteriosclerosis	C0003850	RAMP1	10267	O60894	receptor activity modifying protein 1	Receptor	37	0.663	0.5	0.13181	0.01		1	1	0	2007	2007
Arteriosclerosis	C0003850	FSTL3	10272	O95633	follistatin like 3	Enzyme modulator	33	0.695	0.423	0.68658	0.01		1	1	0	2019	2019
Arteriosclerosis	C0003850	GATD3B	102724023	A0A0B4J2D5;P0DPI2	glutamine amidotransferase like class 1 domain containing 3B		49	0.636	0.577		0.01		1	1	0	2017	2017
Arteriosclerosis	C0003850	LOC102724197	102724197		inactive glutathione hydrolase 2		105	0.559	0.731		0.01		1	1	0	2019	2019
Arteriosclerosis	C0003850	STUB1	10273	Q9UNE7	STIP1 homology and U-box containing protein 1		155	0.544	0.692	0.018667	0.01		1	1	0	2019	2019
Arteriosclerosis	C0003850	CDKN1C	1028	P49918	cyclin dependent kinase inhibitor 1C		298	0.456	0.846	0.81963	0.01		1	1	0	2007	2007
Arteriosclerosis	C0003850	SPEG	10290	Q15772	striated muscle enriched protein kinase	Kinase	52	0.686	0.385	0.92315	0.01		1	1	0	2005	2005
Arteriosclerosis	C0003850	TCIRG1	10312	Q13488	T cell immune regulator 1, ATPase H+ transporting V0 subunit a3	Transporter	146	0.565	0.692	2.3981e-13	0.01		1	1	0	2016	2016
Arteriosclerosis	C0003850	LANCL1	10314	O43813	LanC like 1		113	0.552	0.692	1.0827e-11	0.01		1	1	0	2005	2005
Arteriosclerosis	C0003850	TLR6	10333	Q9Y2C9	toll like receptor 6		106	0.556	0.769	2.2508e-05	0.01		1	1	1	2017	2017
Arteriosclerosis	C0003850	CDR1-AS	103611090		CDR1 antisense RNA		51	0.623	0.654		0.01		1	1	0	2017	2017
Arteriosclerosis	C0003850	MICU1	10367	Q9BPX6	mitochondrial calcium uptake 1	Calcium-binding protein	76	0.638	0.654	1.9344e-13	0.01		1	1	0	2018	2018
Arteriosclerosis	C0003850	DLC1	10395	Q96QB1	DLC1 Rho GTPase activating protein		144	0.529	0.731	0.99948	0.01		1	1	0	2018	2018
Arteriosclerosis	C0003850	PEMT	10400	Q9UBM1	phosphatidylethanolamine N-methyltransferase		43	0.653	0.538	0.23456	0.01		1	1	0	2018	2018
Arteriosclerosis	C0003850	SPON2	10417	Q9BUD6	spondin 2	Extracellular structure	34	0.705	0.577	2.6609e-15	0.01		1	1	0	2018	2018
Arteriosclerosis	C0003850	LYPLA1	10434	O75608	lysophospholipase 1		20	0.743	0.462	3.6468e-05	0.01		1	1	0	2002	2002
Arteriosclerosis	C0003850	C1D	10438	Q13901	C1D nuclear receptor corepressor	Transcription factor	33	0.67	0.462	0.03411	0.01		1	1	0	2019	2019
Arteriosclerosis	C0003850	MIR222HG	104457406		miR222/221 cluster host gene		8	0.792	0.154		0.01		1	1	0	2019	2019
Arteriosclerosis	C0003850	VAV3	10451	Q9UKW4	vav guanine nucleotide exchange factor 3		77	0.603	0.615	8.4532e-14	0.01		1	1	0	2019	2019
Arteriosclerosis	C0003850	FST	10468	P19883	follistatin	Enzyme modulator	182	0.513	0.731	0.98014	0.01		1	1	0	1997	1997
Arteriosclerosis	C0003850	CAP1	10487	Q01518	cyclase associated actin cytoskeleton regulatory protein 1	Cellular structure	149	0.529	0.808	0.019817	0.01		1	1	0	2020	2020
Arteriosclerosis	C0003850	CREB3	10488	O43889	cAMP responsive element binding protein 3		39	0.663	0.654	1.8489e-05	0.01		1	1	0	2014	2014
Arteriosclerosis	C0003850	STK25	10494	O00506	serine/threonine kinase 25	Kinase	29	0.7	0.346	0.051875	0.01		1	1	0	2018	2018
Arteriosclerosis	C0003850	CEBPA	1050	P49715	CCAAT enhancer binding protein alpha	Transcription factor	201	0.496	0.692	0.55365	0.01		1	1	0	2018	2018
Arteriosclerosis	C0003850	SEMA4D	10507	Q92854	semaphorin 4D	Signaling	109	0.564	0.769	0.97472	0.01		1	1	0	2015	2015
Arteriosclerosis	C0003850	CEBPB	1051	P17676	CCAAT enhancer binding protein beta	Transcription factor	182	0.508	0.731	0.35809	0.01		1	1	0	2020	2020
Arteriosclerosis	C0003850	KAT5	10524	Q92993	lysine acetyltransferase 5		138	0.534	0.769	0.088234	0.01		1	1	0	2002	2002
Arteriosclerosis	C0003850	ATG7	10533	O95352	autophagy related 7	Enzyme	179	0.505	0.769	7.3758e-12	0.01		1	1	0	2018	2018
Arteriosclerosis	C0003850	ZNRD2	10534	O60232	zinc ribbon domain containing 2		311	0.443	0.769	1.8426e-07	0.01		1	1	0	2011	2011
Arteriosclerosis	C0003850	PROCR	10544	Q9UNN8	protein C receptor	Enzyme modulator	110	0.56	0.692	0.0056256	0.01		1	1	1	2017	2017
Arteriosclerosis	C0003850	PRDX4	10549	Q13162	peroxiredoxin 4	Enzyme	59	0.619	0.692	0.026755	0.01		1	1	0	2018	2018
Arteriosclerosis	C0003850	HTATIP2	10553	Q9BUP3	HIV-1 Tat interactive protein 2		63	0.608	0.577	5.3767e-13	0.01		1	1	0	2015	2015
Arteriosclerosis	C0003850	CXCL13	10563	O43927	C-X-C motif chemokine ligand 13	Signaling	246	0.472	0.731	0.82566	0.01		1	1	0	2014	2014
Arteriosclerosis	C0003850	TXNRD2	10587	Q9NNW7	thioredoxin reductase 2	Enzyme	134	0.548	0.731	3.4688e-11	0.01		1	1	0	2014	2014
Arteriosclerosis	C0003850	PDLIM5	10611	Q96HC4	PDZ and LIM domain 5	Cellular structure	148	0.525	0.808	0.0016769	0.01		1	1	0	2020	2020
Arteriosclerosis	C0003850	HEXIM1	10614	O94992	HEXIM P-TEFb complex subunit 1		46	0.65	0.577	0.98396	0.01		1	1	0	2017	2017
Arteriosclerosis	C0003850	CAMKK2	10645	Q96RR4	calcium/calmodulin dependent protein kinase kinase 2	Kinase	62	0.617	0.654	0.091625	0.01		1	1	0	2013	2013
Arteriosclerosis	C0003850	SIRT1-AS	106633813		SIRT1 antisense RNA		44	0.67	0.615		0.01		1	1	0	2009	2009
Arteriosclerosis	C0003850	CTCF	10664	P49711	CCCTC-binding factor	Transcription factor	186	0.504	0.769	0.99994	0.01		1	1	0	2019	2019
Arteriosclerosis	C0003850	DCTN6	10671	O00399	dynactin subunit 6	Cellular structure	315	0.442	0.769	0.055741	0.01		1	1	0	2011	2011
Arteriosclerosis	C0003850	TRAF3IP2	10758	O43734	TRAF3 interacting protein 2		103	0.585	0.692	1.615e-09	0.01		1	1	0	2013	2013
Arteriosclerosis	C0003850	NES	10763	P48681	nestin		302	0.45	0.808	1.6236e-06	0.01		1	1	0	2008	2008
Arteriosclerosis	C0003850	MTHFD2	10797	P13995	methylenetetrahydrofolate dehydrogenase (NADP+ dependent) 2, methenyltetrahydrofolate cyclohydrolase	Enzyme	37	0.666	0.423	0.0023975	0.01		1	1	0	2018	2018
Arteriosclerosis	C0003850	CYSLTR1	10800	Q9Y271	cysteinyl leukotriene receptor 1	G-protein coupled receptor	81	0.593	0.769	0.01203	0.01		1	1	0	2012	2012
Arteriosclerosis	C0003850	SEPTIN9	10801	Q9UHD8	septin 9	Enzyme modulator	150	0.548	0.769	0.99579	0.01		1	1	0	2015	2015
Arteriosclerosis	C0003850	CCR9	10803	P51686	C-C motif chemokine receptor 9	G-protein coupled receptor	90	0.573	0.692	0.0041986	0.01		1	1	0	2010	2010
Arteriosclerosis	C0003850	FRS2	10818	Q8WU20	fibroblast growth factor receptor substrate 2		55	0.623	0.577	0.99721	0.01		1	1	0	2015	2015
Arteriosclerosis	C0003850	LILRB1	10859	Q8NHL6	leukocyte immunoglobulin like receptor B1	Receptor	168	0.51	0.769	5.6502e-14	0.01		1	1	0	2017	2017
Arteriosclerosis	C0003850	USP20	10868	Q9Y2K6	ubiquitin specific peptidase 20	Enzyme	6	0.931	0.038	7.2852e-05	0.01		1	1	0	2018	2018
Arteriosclerosis	C0003850	GSC-DT	108868751		GSC divergent transcript		2	0.931	0.038		0.01		1	1	0	2018	2018
Arteriosclerosis	C0003850	MALT1	10892	Q9UDY8	MALT1 paracaspase	Enzyme	148	0.532	0.769	0.98651	0.01		1	1	0	2018	2018
Arteriosclerosis	C0003850	BRD8	10902	Q9H0E9	bromodomain containing 8		48	0.638	0.5	1.5564e-07	0.01		1	1	0	2019	2019
Arteriosclerosis	C0003850	MASCRNA	109136578		MALAT1-associated small cytoplasmic RNA		2	0.931	0.038		0.01		1	1	0	2019	2019
Arteriosclerosis	C0003850	EBNA1BP2	10969	Q99848	EBNA1 binding protein 2		116	0.55	0.692	1.3668e-09	0.01		1	1	0	2005	2005
Arteriosclerosis	C0003850	LILRB4	11006	Q8NHJ6	leukocyte immunoglobulin like receptor B4	Receptor	46	0.659	0.423	4.7133e-13	0.01		1	1	0	2017	2017
Arteriosclerosis	C0003850	ABHD2	11057	P08910	abhydrolase domain containing 2	Enzyme	17	0.729	0.346	0.68151	0.01		1	1	0	2019	2019
Arteriosclerosis	C0003850	KERA	11081	O60938	keratocan		27	0.678	0.231	1.7098e-07	0.01		1	1	0	2014	2014
Arteriosclerosis	C0003850	ESM1	11082	Q9NQ30	endothelial cell specific molecule 1		81	0.595	0.654	0.21202	0.01		1	1	0	2018	2018
Arteriosclerosis	C0003850	ADAMTS5	11096	Q9UNA0	ADAM metallopeptidase with thrombospondin type 1 motif 5	Enzyme	85	0.597	0.654	8.0325e-07	0.01		1	1	0	2012	2012
Arteriosclerosis	C0003850	CIT	11113	O14578	citron rho-interacting serine/threonine kinase	Kinase	127	0.555	0.692	0.9997	0.01		1	1	0	2017	2017
Arteriosclerosis	C0003850	SLC2A6	11182	Q9UGQ3	solute carrier family 2 member 6	Transporter	39	0.674	0.538	6.7106e-06	0.01		1	1	0	2015	2015
Arteriosclerosis	C0003850	EGLN3	112399	Q9H6Z9	egl-9 family hypoxia inducible factor 3		97	0.575	0.654	0.0094753	0.01		0	1	0	2016	2016
Arteriosclerosis	C0003850	SNF8	11267	Q96H20	SNF8 subunit of ESCRT-II		10	0.805	0.192	0.00045727	0.01		1	1	0	2013	2013
Arteriosclerosis	C0003850	IL17F	112744	Q96PD4	interleukin 17F		236	0.48	0.808	0.039165	0.01		1	1	0	2011	2011
Arteriosclerosis	C0003850	LINC02605	112935892		long intergenic non-protein coding RNA 2605		203	0.49	0.769		0.01		1	1	0	2003	2003
Arteriosclerosis	C0003850	LYST	1130	Q99698	lysosomal trafficking regulator		114	0.621	0.692	0.015026	0.01		1	1	0	2017	2017
Arteriosclerosis	C0003850	COPE	11316	O14579	COPI coat complex subunit epsilon	Transporter	34	0.686	0.385	0.69249	0.01		1	1	0	2017	2017
Arteriosclerosis	C0003850	ACOT7	11332	O00154	acyl-CoA thioesterase 7	Enzyme	146	0.531	0.769	0.75926	0.01		0	1	0	2017	2017
Arteriosclerosis	C0003850	MGLL	11343	Q99685	monoglyceride lipase	Enzyme	125	0.564	0.731	0.020016	0.01		1	1	0	2017	2017
Arteriosclerosis	C0003850	ADCY8	114	P40145	adenylate cyclase 8		29	0.705	0.577	1.7766e-06	0.01		1	1	0	2012	2012
Arteriosclerosis	C0003850	LNCRNA-ATB	114004396		long noncoding RNA activated by TGF-beta		30	0.678	0.423		0.01		1	1	0	2019	2019
Arteriosclerosis	C0003850	CYGB	114757	Q8WWM9	cytoglobin		88	0.579	0.577	0.10249	0.01		1	1	0	2018	2018
Arteriosclerosis	C0003850	OSBPL1A	114876	Q9BXW6	oxysterol binding protein like 1A		16	0.769	0.346	2.576e-07	0.01		1	1	0	2017	2017
Arteriosclerosis	C0003850	C1QTNF1	114897	Q9BXJ1	C1q and TNF related 1		27	0.7	0.346	0.00042421	0.01		1	1	0	2017	2017
Arteriosclerosis	C0003850	C1QTNF5	114902	Q9BXJ0	C1q and TNF related 5		45	0.663	0.346	0.83565	0.01		1	1	0	2018	2018
Arteriosclerosis	C0003850	ADCY9	115	O60503	adenylate cyclase 9		47	0.682	0.538	0.97943	0.01		1	1	0	2018	2018
Arteriosclerosis	C0003850	H3P23	115482696		H3 histone pseudogene 23		310	0.443	0.769		0.01		1	1	0	2011	2011
Arteriosclerosis	C0003850	H3P28	115482699		H3 histone pseudogene 28		111	0.553	0.692		0.01		1	1	0	2005	2005
Arteriosclerosis	C0003850	H3P10	115482713		H3 histone pseudogene 10		769	0.35	0.846		0.01		1	1	0	2016	2016
Arteriosclerosis	C0003850	ADCYAP1	116	P18509	adenylate cyclase activating polypeptide 1	Signaling	220	0.51	0.846	0.52424	0.01		1	1	0	2019	2019
Arteriosclerosis	C0003850	TADA1	117143	Q96BN2	transcriptional adaptor 1		23	0.705	0.654	0.090708	0.01		1	1	0	2019	2019
Arteriosclerosis	C0003850	CLCN2	1181	P51788	chloride voltage-gated channel 2	Ion channel	67	0.626	0.462	5.546e-12	0.01		1	1	0	2019	2019
Arteriosclerosis	C0003850	PRAP1	118471	Q96NZ9	proline rich acidic protein 1		59	0.621	0.615	0.032463	0.01		1	1	0	2011	2011
Arteriosclerosis	C0003850	SERPINA3	12	P01011	serpin family A member 3	Enzyme modulator	229	0.486	0.846	8.833e-14	0.01		0	1	0	2012	2012
Arteriosclerosis	C0003850	CMA1	1215	P23946	chymase 1	Enzyme	157	0.514	0.692	7.5861e-09	0.01		1	1	0	2001	2001
Arteriosclerosis	C0003850	H4-16	121504	P62805	H4 histone 16	Nucleic acid binding	122	0.54	0.692	0.022279	0.01		1	1	0	2019	2019
Arteriosclerosis	C0003850	TDRD9	122402	Q8NDG6	tudor domain containing 9	Enzyme	26	0.711	0.385	7.2697e-15	0.01		1	1	0	2018	2018
Arteriosclerosis	C0003850	CCR6	1235	P51684	C-C motif chemokine receptor 6	G-protein coupled receptor	231	0.485	0.808	0.0057867	0.01		1	1	0	2011	2011
Arteriosclerosis	C0003850	CCR8	1237	P51685	C-C motif chemokine receptor 8	G-protein coupled receptor	67	0.597	0.692	0.0077492	0.01		1	1	0	2019	2019
Arteriosclerosis	C0003850	SLC5A10	125206	A0PJK1	solute carrier family 5 member 10	Transporter	6	0.89	0.115	8.0689e-14	0.01		1	1	0	2019	2019
Arteriosclerosis	C0003850	TNFAIP8L1	126282	Q8WVP5	TNF alpha induced protein 8 like 1		35	0.682	0.346	0.5379	0.01		1	1	0	2020	2020
Arteriosclerosis	C0003850	PODN	127435	Q7Z5L7	podocan		6	0.861	0.192	9.5675e-10	0.01		1	1	0	2013	2013
Arteriosclerosis	C0003850	COL1A2	1278	P08123	collagen type I alpha 2 chain		271	0.486	0.846	1	0.01		1	1	0	2017	2017
Arteriosclerosis	C0003850	ADH5	128	P11766	alcohol dehydrogenase 5 (class III), chi polypeptide	Enzyme	65	0.604	0.731	2.5356e-11	0.01		1	1	0	2018	2018
Arteriosclerosis	C0003850	TMEM18	129787	Q96B42	transmembrane protein 18		17	0.729	0.308	0.0022182	0.01		1	1	0	2014	2014
Arteriosclerosis	C0003850	KCNH8	131096	Q96L42	potassium voltage-gated channel subfamily H member 8	Ion channel	62	0.603	0.654	2.286e-10	0.01		1	1	0	2003	2003
Arteriosclerosis	C0003850	DCBLD2	131566	Q96PD2	discoidin, CUB and LCCL domain containing 2		26	0.729	0.615	0.095418	0.01		1	1	0	2007	2007
Arteriosclerosis	C0003850	CORT	1325	O00230	cortistatin	Signaling	56	0.641	0.654	0.013143	0.01		1	1	0	2017	2017
Arteriosclerosis	C0003850	CPB2	1361	Q96IY4	carboxypeptidase B2	Enzyme	148	0.536	0.846	2.7076e-17	0.01		1	1	0	2018	2018
Arteriosclerosis	C0003850	CLDN7	1366	O95471	claudin 7	Cell-cell junction	192	0.494	0.808	0.0028828	0.01		1	1	0	2017	2017
Arteriosclerosis	C0003850	CPOX	1371	P36551	coproporphyrinogen oxidase	Enzyme	246	0.488	0.846	0.17152	0.01		1	1	0	2017	2017
Arteriosclerosis	C0003850	CPT2	1376	P23786	carnitine palmitoyltransferase 2	Enzyme	187	0.542	0.769	4.598e-10	0.01		1	1	0	2019	2019
Arteriosclerosis	C0003850	CREB1	1385	P16220	cAMP responsive element binding protein 1		294	0.463	0.885	0.99673	0.01		1	1	0	2003	2003
Arteriosclerosis	C0003850	ATF2	1386	P15336	activating transcription factor 2	Transcription factor	122	0.551	0.808	0.99131	0.01		1	1	0	2018	2018
Arteriosclerosis	C0003850	MAGEC3	139081	Q8TD91	MAGE family member C3	Cell adhesion	23	0.736	0.5	7.6566e-16	0.01		1	1	0	2018	2018
Arteriosclerosis	C0003850	MAGEE2	139599	Q8TD90	MAGE family member E2	Cell adhesion	8	0.821	0.269	1.9687e-12	0.01		1	1	0	2018	2018
Arteriosclerosis	C0003850	GPR119	139760	Q8TDV5	G protein-coupled receptor 119	G-protein coupled receptor	27	0.695	0.346	0.0086183	0.01		1	1	0	2014	2014
Arteriosclerosis	C0003850	CRMP1	1400	Q14194	collapsin response mediator protein 1	Enzyme	148	0.525	0.808	0.99173	0.01		1	1	0	2017	2017
Arteriosclerosis	C0003850	ZBTB46	140685	Q86UZ6	zinc finger and BTB domain containing 46	Enzyme	26	0.716	0.5	0.80852	0.01		1	1	0	2017	2017
Arteriosclerosis	C0003850	CRY1	1407	Q16526	cryptochrome circadian regulator 1	Enzyme	91	0.585	0.769	1.662e-09	0.01		1	1	0	2015	2015
Arteriosclerosis	C0003850	TRPM6	140803	Q9BX84	transient receptor potential cation channel subfamily M member 6	Kinase	48	0.656	0.538	2.719e-10	0.01		1	1	0	2015	2015
Arteriosclerosis	C0003850	SIRPA	140885	P78324	signal regulatory protein alpha	Signaling	82	0.592	0.769	0.67197	0.01		1	1	0	2019	2019
Arteriosclerosis	C0003850	CRYGD	1421	P07320	crystallin gamma D		168	0.51	0.808	0.00030317	0.01		0	1	0	2013	2013
Arteriosclerosis	C0003850	CSF1	1435	P09603	colony stimulating factor 1		259	0.473	0.808	0.99634	0.01		1	1	0	2011	2011
Arteriosclerosis	C0003850	CSF1R	1436	P07333	colony stimulating factor 1 receptor	Kinase	356	0.448	0.808	0.13278	0.01		1	1	0	2013	2013
Arteriosclerosis	C0003850	CSF2RB	1439	P32927	colony stimulating factor 2 receptor subunit beta	Receptor	39	0.705	0.423	0.17646	0.01		1	1	0	2016	2016
Arteriosclerosis	C0003850	CSF3	1440	P09919	colony stimulating factor 3		687	0.377	0.885	0.38046	0.01		1	1	0	2017	2017
Arteriosclerosis	C0003850	SERPINA12	145264	Q8IW75	serpin family A member 12	Enzyme modulator	17	0.736	0.308	7.7169e-07	0.01		1	1	0	2018	2018
Arteriosclerosis	C0003850	PWAR1	145624		Prader Willi/Angelman region RNA 1		246	0.49	0.769		0.01		1	1	0	2019	2019
Arteriosclerosis	C0003850	NRG4	145957	Q8WWG1	neuregulin 4	Signaling	71	0.623	0.654	0.027981	0.01		1	1	0	2017	2017
Arteriosclerosis	C0003850	IL34	146433	Q6ZMJ4	interleukin 34		103	0.56	0.769	0.55444	0.01		1	1	0	2018	2018
Arteriosclerosis	C0003850	NKX2-5	1482	P52952	NK2 homeobox 5	Transcription factor	165	0.533	0.692	0.94531	0.01		1	1	0	2016	2016
Arteriosclerosis	C0003850	CTBS	1486	Q01459	chitobiase		26	0.695	0.654	1.0768e-07	0.01		1	1	0	2018	2018
Arteriosclerosis	C0003850	PDIK1L	149420	Q8N165	PDLIM1 interacting kinase 1 like	Kinase	138	0.534	0.769	0.26436	0.01		1	1	0	2007	2007
Arteriosclerosis	C0003850	BPIFB4	149954	P59827	BPI fold containing family B member 4		7	0.89	0.077	4.6976e-21	0.01		1	1	0	2019	2019
Arteriosclerosis	C0003850	CTNND1	1500	O60716	catenin delta 1	Cellular structure	196	0.5	0.808	0.99999	0.01		1	1	0	2019	2019
Arteriosclerosis	C0003850	CTPS1	1503	P17812	CTP synthase 1	Enzyme	21	0.736	0.269	0.99259	0.01		1	1	0	2018	2018
Arteriosclerosis	C0003850	CTSB	1508	P07858	cathepsin B	Enzyme	304	0.457	0.846	5.8819e-11	0.01		1	1	0	2018	2018
Arteriosclerosis	C0003850	CTSG	1511	P08311	cathepsin G	Enzyme	95	0.563	0.731	9.5595e-06	0.01		1	1	0	2016	2016
Arteriosclerosis	C0003850	BTLA	151888	Q7Z6A9	B and T lymphocyte associated		74	0.593	0.577	0.020987	0.01		1	1	0	2020	2020
Arteriosclerosis	C0003850	CYLD	1540	Q9NQC7	CYLD lysine 63 deubiquitinase	Enzyme	211	0.498	0.846	0.99993	0.01		1	1	0	2008	2008
Arteriosclerosis	C0003850	AMOT	154796	Q4VCS5	angiomotin		52	0.641	0.538	0.99666	0.01		1	1	0	2017	2017
Arteriosclerosis	C0003850	ADRB3	155	P13945	adrenoceptor beta 3	G-protein coupled receptor	142	0.533	0.731	2.4637e-07	0.01		1	1	1	2014	2014
Arteriosclerosis	C0003850	CYP2C19	1557	P33261	cytochrome P450 family 2 subfamily C member 19		274	0.467	0.846	6.4882e-20	0.01		1	1	0	2008	2008
Arteriosclerosis	C0003850	CYP2C8	1558	P10632	cytochrome P450 family 2 subfamily C member 8		73	0.615	0.615	1.9759e-22	0.01		1	1	0	2007	2007
Arteriosclerosis	C0003850	CYP2D6	1565	P10635	cytochrome P450 family 2 subfamily D member 6		432	0.437	0.885	1.0793e-25	0.01		1	1	0	2017	2017
Arteriosclerosis	C0003850	CYP2E1	1571	P05181	cytochrome P450 family 2 subfamily E member 1		306	0.459	0.885	8.0688e-09	0.01		1	1	0	2002	2002
Arteriosclerosis	C0003850	CYP3A4	1576	P08684	cytochrome P450 family 3 subfamily A member 4	Enzyme	291	0.462	0.885	5.7979e-11	0.01		1	1	0	2017	2017
Arteriosclerosis	C0003850	LINC00599	157627		long intergenic non-protein coding RNA 599		17	0.76	0.192		0.01		1	1	0	2016	2016
Arteriosclerosis	C0003850	CYP26A1	1592	O43174	cytochrome P450 family 26 subfamily A member 1	Enzyme	59	0.619	0.577	8.4269e-11	0.01		1	1	0	2012	2012
Arteriosclerosis	C0003850	CYP27B1	1594	O15528	cytochrome P450 family 27 subfamily B member 1	Enzyme	229	0.502	0.769	1.9194e-07	0.01		1	1	0	2017	2017
Arteriosclerosis	C0003850	AP2A1	160	O95782	adaptor related protein complex 2 subunit alpha 1	Receptor	50	0.641	0.5	1	0.01		1	1	0	2016	2016
Arteriosclerosis	C0003850	DAG1	1605	Q14118	dystroglycan 1	Receptor	230	0.498	0.808	0.98117	0.01		1	1	0	2007	2007
Arteriosclerosis	C0003850	BRINP1	1620	O60477	BMP/retinoic acid inducible neural specific 1		64	0.615	0.615	0.99251	0.01		1	1	0	2015	2015
Arteriosclerosis	C0003850	MARCHF10	162333	Q8NA82	membrane associated ring-CH-type finger 10		23	0.716	0.5	3.2957e-24	0.01		1	1	0	2007	2007
Arteriosclerosis	C0003850	DBN1	1627	Q16643	drebrin 1	Cellular structure	54	0.633	0.538	0.99705	0.01		1	1	0	2016	2016
Arteriosclerosis	C0003850	DBP	1628	Q10586	D-box binding PAR bZIP transcription factor	Nucleic acid binding	105	0.556	0.731	0.23376	0.01		1	1	0	2018	2018
Arteriosclerosis	C0003850	PAQR7	164091	Q86WK9	progestin and adipoQ receptor family member 7		23	0.711	0.308	0.00028797	0.01		1	1	0	1999	1999
Arteriosclerosis	C0003850	GADD45A	1647	P24522	growth arrest and DNA damage inducible alpha		151	0.526	0.769	0.044075	0.01		1	1	0	2018	2018
Arteriosclerosis	C0003850	DDIT3	1649	P35638	DNA damage inducible transcript 3		264	0.467	0.846	0.59066	0.01		1	1	0	2018	2018
Arteriosclerosis	C0003850	DEFB4A	1673	O15263	defensin beta 4A		177	0.507	0.769	0.0011637	0.01		1	1	0	2011	2011
Arteriosclerosis	C0003850	ADAMTS18	170692	Q8TE60	ADAM metallopeptidase with thrombospondin type 1 motif 18	Enzyme	57	0.636	0.654	1.0716e-29	0.01		1	1	0	2018	2018
Arteriosclerosis	C0003850	DHCR7	1717	Q9UBM7	7-dehydrocholesterol reductase	Enzyme	266	0.5	0.846	3.949e-13	0.01		1	1	0	2014	2014
Arteriosclerosis	C0003850	DHCR24	1718	Q15392	24-dehydrocholesterol reductase	Enzyme	216	0.498	0.769	0.031029	0.01		1	1	0	2017	2017
Arteriosclerosis	C0003850	NQO1	1728	P15559	NAD(P)H quinone dehydrogenase 1		368	0.434	0.885	1.1867e-09	0.01		1	1	0	2009	2009
Arteriosclerosis	C0003850	DIO2	1734	Q92813	iodothyronine deiodinase 2		79	0.59	0.731	0.6196	0.01		1	1	0	2019	2019
Arteriosclerosis	C0003850	DLD	1738	P09622	dihydrolipoamide dehydrogenase	Enzyme	190	0.517	0.769	0.0095142	0.01		1	1	0	2017	2017
Arteriosclerosis	C0003850	DMD	1756	P11532	dystrophin		484	0.423	0.923	1	0.01		0	1	0	2007	2007
Arteriosclerosis	C0003850	DMRT1	1761	Q9Y5R6	doublesex and mab-3 related transcription factor 1		101	0.559	0.654	0.7387	0.01		1	1	0	2017	2017
Arteriosclerosis	C0003850	DNMT3B	1789	Q9UBC3	DNA methyltransferase 3 beta		315	0.453	0.846	0.19964	0.01		1	1	0	2020	2020
Arteriosclerosis	C0003850	AGRP	181	O00253	agouti related neuropeptide	Signaling	233	0.488	0.769	0.00069912	0.01		1	1	0	2020	2020
Arteriosclerosis	C0003850	RCAN1	1827	P53805	regulator of calcineurin 1	Signaling	110	0.572	0.808	0.016675	0.01		1	1	0	2013	2013
Arteriosclerosis	C0003850	DUSP5	1847	Q16690	dual specificity phosphatase 5		78	0.597	0.654	0.0033227	0.01		1	1	0	2019	2019
Arteriosclerosis	C0003850	EBF1	1879	Q9UH73	EBF transcription factor 1		87	0.584	0.654	0.99697	0.01		1	1	0	2014	2014
Arteriosclerosis	C0003850	TYMP	1890	P19971	thymidine phosphorylase	Enzyme	246	0.495	0.769	0.00011694	0.01		1	1	0	2014	2014
Arteriosclerosis	C0003850	NR0B1	190	P51843	nuclear receptor subfamily 0 group B member 1	Nuclear receptor	222	0.494	0.808	0.97025	0.01		1	1	0	2017	2017
Arteriosclerosis	C0003850	EDN3	1908	P14138	endothelin 3	Signaling	107	0.608	0.577	0.024568	0.01		1	1	0	2017	2017
Arteriosclerosis	C0003850	AHCY	191	P23526	adenosylhomocysteinase	Enzyme	107	0.582	0.692	0.035922	0.01		1	1	0	2008	2008
Arteriosclerosis	C0003850	EEF1B2P2	1934		eukaryotic translation elongation factor 1 beta 2 pseudogene 2		58	0.612	0.577		0.01		1	1	0	2002	2002
Arteriosclerosis	C0003850	EFNB1	1947	P98172	ephrin B1	Signaling	134	0.561	0.769	0.93251	0.01		1	1	0	2008	2008
Arteriosclerosis	C0003850	PAOX	196743	Q6QHF9	polyamine oxidase		22	0.729	0.462	4.8573e-09	0.01		1	1	0	2019	2019
Arteriosclerosis	C0003850	MLKL	197259	Q8NB16	mixed lineage kinase domain like pseudokinase	Kinase	93	0.57	0.731	2.0931e-14	0.01		1	1	0	2019	2019
Arteriosclerosis	C0003850	A2M	2	P01023	alpha-2-macroglobulin	Enzyme modulator	147	0.529	0.769	4.5229e-11	0.01		1	1	0	2018	2018
Arteriosclerosis	C0003850	TET3	200424	O43151	tet methylcytosine dioxygenase 3		59	0.633	0.615	1	0.01		1	1	0	2019	2019
Arteriosclerosis	C0003850	MARK2	2011	Q7KZI7	microtubule affinity regulating kinase 2	Kinase	115	0.555	0.692	0.99999	0.01		1	1	0	2019	2019
Arteriosclerosis	C0003850	EMP1	2012	P54849	epithelial membrane protein 1	Cellular structure	114	0.56	0.769	0.49706	0.01		1	1	0	2017	2017
Arteriosclerosis	C0003850	EPAS1	2034	Q99814	endothelial PAS domain protein 1	Transcription factor	293	0.454	0.731	0.5961	0.01		1	1	0	2019	2019
Arteriosclerosis	C0003850	EREG	2069	O14944	epiregulin	Signaling	121	0.554	0.692	1.1659e-05	0.01		1	1	0	2018	2018
Arteriosclerosis	C0003850	ERN1	2081	O75460	endoplasmic reticulum to nucleus signaling 1	Kinase	163	0.513	0.808	0.99027	0.01		1	1	0	2017	2017
Arteriosclerosis	C0003850	ETS1	2113	P14921	ETS proto-oncogene 1, transcription factor	Transcription factor	327	0.444	0.731	0.7816	0.01		1	1	0	2015	2015
Arteriosclerosis	C0003850	ALCAM	214	Q13740	activated leukocyte cell adhesion molecule	Cell adhesion	181	0.502	0.808	0.73267	0.01		1	1	0	2017	2017
Arteriosclerosis	C0003850	F11	2160	P03951	coagulation factor XI	Enzyme	100	0.59	0.692	3.6146e-26	0.01		1	1	0	2019	2019
Arteriosclerosis	C0003850	F12	2161	P00748	coagulation factor XII	Enzyme	87	0.612	0.577	8.2526e-08	0.01		1	1	0	2017	2017
Arteriosclerosis	C0003850	FABP2	2169	P12104	fatty acid binding protein 2		65	0.608	0.654	0.0049806	0.01		1	1	1	2017	2017
Arteriosclerosis	C0003850	FABP3	2170	P05413	fatty acid binding protein 3		95	0.585	0.692	0.44326	0.01		1	1	0	2017	2017
Arteriosclerosis	C0003850	FAP	2191	Q12884	fibroblast activation protein alpha	Enzyme	216	0.496	0.808	1.9009e-28	0.01		1	1	0	2019	2019
Arteriosclerosis	C0003850	FAT1	2195	Q14517	FAT atypical cadherin 1		178	0.508	0.808	1.1969e-12	0.01		1	1	0	2018	2018
Arteriosclerosis	C0003850	UNC5B	219699	Q8IZJ1	unc-5 netrin receptor B	Receptor	38	0.682	0.462	2.6935e-07	0.01		1	1	0	2013	2013
Arteriosclerosis	C0003850	HYLS1	219844	Q96M11	HYLS1 centriolar and ciliogenesis associated		119	0.572	0.692	2.3152e-09	0.01		1	1	0	2018	2018
Arteriosclerosis	C0003850	FBLN2	2199	P98095	fibulin 2	Extracellular structure	39	0.682	0.615	7.0135e-06	0.01		1	1	0	2016	2016
Arteriosclerosis	C0003850	MPEG1	219972	Q2M385	macrophage expressed 1		98	0.575	0.731	3.5925e-16	0.01		1	1	0	2019	2019
Arteriosclerosis	C0003850	ZEB1-AS1	220930		ZEB1 antisense RNA 1		50	0.636	0.423		0.01		1	1	0	2019	2019
Arteriosclerosis	C0003850	LINC00305	221241	Q7Z4B0	long intergenic non-protein coding RNA 305		3	0.89	0.077		0.01		1	1	0	2017	2017
Arteriosclerosis	C0003850	FDPS	2224	P14324	farnesyl diphosphate synthase	Enzyme	83	0.599	0.769	0.0056199	0.01		1	1	0	2017	2017
Arteriosclerosis	C0003850	FGA	2243	P02671	fibrinogen alpha chain		118	0.573	0.769	1.2236e-13	0.01		0	1	0	2007	2007
Arteriosclerosis	C0003850	FGF12	2257	P61328	fibroblast growth factor 12	Signaling	95	0.619	0.615	0.62294	0.01		1	1	0	2016	2016
Arteriosclerosis	C0003850	FGFR4	2264	P22455	fibroblast growth factor receptor 4	Kinase	220	0.49	0.769	7.1917e-13	0.01		1	1	0	2012	2012
Arteriosclerosis	C0003850	FHL2	2274	Q14192	four and a half LIM domains 2	Transcription factor	121	0.556	0.731	2.8693e-05	0.01		1	1	0	2020	2020
Arteriosclerosis	C0003850	VEGFD	2277	O43915	vascular endothelial growth factor D	Signaling	132	0.538	0.769	2.498e-05	0.01		1	1	0	2005	2005
Arteriosclerosis	C0003850	CARD8	22900	Q9Y2G2	caspase recruitment domain family member 8		78	0.59	0.731	1.7672e-06	0.01		1	1	1	2013	2013
Arteriosclerosis	C0003850	SIRT2	22933	Q8IXJ6	sirtuin 2	Epigenetic regulator	172	0.51	0.769	2.3295e-08	0.01		1	1	0	2019	2019
Arteriosclerosis	C0003850	P2RX2	22953	Q9UBL9	purinergic receptor P2X 2	Ion channel	99	0.585	0.769	9.6508e-13	0.01		1	1	0	2016	2016
Arteriosclerosis	C0003850	MYH15	22989	Q9Y2K3	myosin heavy chain 15		11	0.821	0.308	4.5499e-59	0.01		1	1	1	2007	2007
Arteriosclerosis	C0003850	FOXM1	2305	Q08050	forkhead box M1		323	0.441	0.769	0.0007414	0.01		1	1	0	2018	2018
Arteriosclerosis	C0003850	STAB1	23166	Q9NY15	stabilin 1		69	0.619	0.692	8.6792e-50	0.01		1	1	0	2019	2019
Arteriosclerosis	C0003850	MLC1	23209	Q15049	modulator of VRAC current 1	Ion channel	87	0.585	0.769	3.2425e-08	0.01		1	1	0	2018	2018
Arteriosclerosis	C0003850	NBEAL2	23218	Q6ZNJ1	neurobeachin like 2		78	0.617	0.769	0.059764	0.01		1	1	0	2017	2017
Arteriosclerosis	C0003850	FLT4	2324	P35916	fms related receptor tyrosine kinase 4	Kinase	306	0.457	0.808	1	0.01		1	1	0	2003	2003
Arteriosclerosis	C0003850	PACS2	23241	Q86VP3	phosphofurin acidic cluster sorting protein 2		41	0.7	0.423	0.99583	0.01		1	1	0	2019	2019
Arteriosclerosis	C0003850	MCF2L	23263	O15068	MCF.2 cell line derived transforming sequence like	Signaling	124	0.559	0.769	2.7178e-07	0.01		1	1	0	2016	2016
Arteriosclerosis	C0003850	FMOD	2331	Q06828	fibromodulin		54	0.623	0.538	0.0023576	0.01		1	1	0	2009	2009
Arteriosclerosis	C0003850	SASH1	23328	O94885	SAM and SH3 domain containing 1		67	0.599	0.538	0.001802	0.01		1	1	0	2015	2015
Arteriosclerosis	C0003850	KCNH4	23415	Q9UQ05	potassium voltage-gated channel subfamily H member 4	Ion channel	61	0.603	0.615	0.99984	0.01		1	1	0	2003	2003
Arteriosclerosis	C0003850	TRAM1	23471	Q15629	translocation associated membrane protein 1		74	0.608	0.654	0.92506	0.01		1	1	0	2008	2008
Arteriosclerosis	C0003850	CES3	23491	Q6UWW8	carboxylesterase 3	Enzyme	6	0.821	0.269	2.3374e-12	0.01		1	1	0	2013	2013
Arteriosclerosis	C0003850	SRRM2	23524	Q9UQ35	serine/arginine repetitive matrix 2		101	0.564	0.692	1	0.01		1	1	0	2018	2018
Arteriosclerosis	C0003850	CLCF1	23529	Q9UBD9	cardiotrophin like cytokine factor 1		54	0.67	0.462	0.94791	0.01		1	1	0	2018	2018
Arteriosclerosis	C0003850	NNT	23530	Q13423	nicotinamide nucleotide transhydrogenase	Enzyme	88	0.601	0.577	0.97271	0.01		1	1	0	2018	2018
Arteriosclerosis	C0003850	MMD	23531	Q15546	monocyte to macrophage differentiation associated	Receptor	58	0.647	0.577	0.0001344	0.01		1	1	0	2018	2018
Arteriosclerosis	C0003850	PIK3R5	23533	Q8WYR1	phosphoinositide-3-kinase regulatory subunit 5		51	0.7	0.5	0.30013	0.01		1	1	0	2017	2017
Arteriosclerosis	C0003850	SLC16A8	23539	O95907	solute carrier family 16 member 8	Transporter	13	0.76	0.231	0.0089726	0.01		1	1	0	2005	2005
Arteriosclerosis	C0003850	FOSB	2354	P53539	FosB proto-oncogene, AP-1 transcription factor subunit	Transcription factor	278	0.463	0.846	0.97553	0.01		1	1	0	2019	2019
Arteriosclerosis	C0003850	ATP6V0A2	23545	Q9Y487	ATPase H+ transporting V0 subunit a2	Transporter	158	0.57	0.692	2.6314e-11	0.01		1	1	0	2017	2017
Arteriosclerosis	C0003850	DDAH2	23564	O95865	dimethylarginine dimethylaminohydrolase 2	Enzyme	36	0.67	0.538	0.013773	0.01		1	1	0	2014	2014
Arteriosclerosis	C0003850	DDAH1	23576	O94760	dimethylarginine dimethylaminohydrolase 1	Enzyme	73	0.604	0.615	0.0027974	0.01		1	1	0	2015	2015
Arteriosclerosis	C0003850	CARHSP1	23589	Q9Y2V2	calcium regulated heat stable protein 1	Nucleic acid binding	3	0.89	0.077	5.0284e-05	0.01		1	1	0	2016	2016
Arteriosclerosis	C0003850	PATZ1	23598	Q9HBE1	POZ/BTB and AT hook containing zinc finger 1		50	0.647	0.423	0.99598	0.01		1	1	0	2015	2015
Arteriosclerosis	C0003850	CLEC5A	23601	Q9NY25	C-type lectin domain containing 5A		37	0.663	0.346	0.12568	0.01		1	1	0	2017	2017
Arteriosclerosis	C0003850	DAPK2	23604	Q9UIK4	death associated protein kinase 2	Kinase	130	0.536	0.692	5.0088e-10	0.01		1	1	0	2017	2017
Arteriosclerosis	C0003850	BACE1	23621	P56817	beta-secretase 1	Enzyme	120	0.559	0.769	0.87888	0.01		1	1	0	2017	2017
Arteriosclerosis	C0003850	EID1	23741	Q9Y6B2	EP300 interacting inhibitor of differentiation 1		9	0.792	0.346	0.42748	0.01		1	1	0	2019	2019
Arteriosclerosis	C0003850	ALOX12	239	P18054	arachidonate 12-lipoxygenase, 12S type	Enzyme	119	0.558	0.692	1.4397e-15	0.01		0	1	0	2012	2012
Arteriosclerosis	C0003850	PANX1	24145	Q96RD7	pannexin 1	Ion channel	107	0.575	0.846	2.4684e-06	0.01		1	1	0	2017	2017
Arteriosclerosis	C0003850	ZNF318	24149	Q5VUA4	zinc finger protein 318		20	0.792	0.269	0.37383	0.01		1	1	0	2013	2013
Arteriosclerosis	C0003850	ALPL	249	P05186	alkaline phosphatase, biomineralization associated	Enzyme	190	0.546	0.769	0.0003636	0.01		1	1	0	2019	2019
Arteriosclerosis	C0003850	NR5A2	2494	O00482	nuclear receptor subfamily 5 group A member 2	Nuclear receptor	116	0.563	0.731	0.23807	0.01		1	1	0	2014	2014
Arteriosclerosis	C0003850	FTH1	2495	P02794	ferritin heavy chain 1	Storage	107	0.559	0.731	0.13999	0.01		1	1	0	2017	2017
Arteriosclerosis	C0003850	FUT3	2525	P21217	fucosyltransferase 3 (Lewis blood group)	Enzyme	74	0.606	0.615	6.2991e-05	0.01		1	1	0	2019	2019
Arteriosclerosis	C0003850	FUT7	2529	Q11130	fucosyltransferase 7	Enzyme	30	0.682	0.462	1.29e-06	0.01		1	1	0	2018	2018
Arteriosclerosis	C0003850	FNDC5	252995	Q8NAU1	fibronectin type III domain containing 5		61	0.631	0.538	0.5458	0.01		1	1	0	2019	2019
Arteriosclerosis	C0003850	FUT8	2530	Q9BYC5	fucosyltransferase 8		91	0.603	0.692	0.0099264	0.01		1	1	0	2019	2019
Arteriosclerosis	C0003850	ACKR1	2532	Q16570	atypical chemokine receptor 1 (Duffy blood group)	G-protein coupled receptor	91	0.608	0.731	0.00021424	0.01		1	1	0	2019	2019
Arteriosclerosis	C0003850	FYN	2534	P06241	FYN proto-oncogene, Src family tyrosine kinase	Kinase	116	0.556	0.731	0.99406	0.01		1	1	0	2014	2014
Arteriosclerosis	C0003850	GCA	25801	P28676	grancalcin		87	0.59	0.731	0.00013787	0.01		1	1	0	2018	2018
Arteriosclerosis	C0003850	LMOD1	25802	P29536	leiomodin 1	Cellular structure	49	0.644	0.654	0.87057	0.01		1	1	1	2017	2017
Arteriosclerosis	C0003850	BAMBI	25805	Q13145	BMP and activin membrane bound inhibitor		60	0.619	0.692	0.00021381	0.01		1	1	0	2019	2019
Arteriosclerosis	C0003850	PART1	25859		prostate androgen-regulated transcript 1		250	0.483	0.885		0.01		1	1	0	2019	2019
Arteriosclerosis	C0003850	POT1	25913	Q9NUX5	protection of telomeres 1	Nucleic acid binding	107	0.56	0.731	0.85343	0.01		1	1	0	2019	2019
Arteriosclerosis	C0003850	SGMS1	259230	Q86VZ5	sphingomyelin synthase 1		39	0.674	0.577	0.94507	0.01		1	1	0	2019	2019
Arteriosclerosis	C0003850	CLIC4	25932	Q9Y696	chloride intracellular channel 4	Ion channel	58	0.628	0.423	0.0010866	0.01		1	1	0	2020	2020
Arteriosclerosis	C0003850	WWTR1	25937	Q9GZV5	WW domain containing transcription regulator 1	Enzyme modulator	134	0.529	0.615	0.93914	0.01		1	1	0	2018	2018
Arteriosclerosis	C0003850	PNKD	25953	Q8N490	PNKD metallo-beta-lactamase domain containing		96	0.615	0.615	4.1392e-08	0.01		1	1	0	2018	2018
Arteriosclerosis	C0003850	ADGRA2	25960	Q96PE1	adhesion G protein-coupled receptor A2	G-protein coupled receptor	22	0.743	0.308	5.4955e-08	0.01		1	1	0	2018	2018
Arteriosclerosis	C0003850	CHMP2B	25978	Q9UQN3	charged multivesicular body protein 2B		177	0.543	0.731	4.6203e-06	0.01		1	1	0	2017	2017
Arteriosclerosis	C0003850	TMEM98	26022	Q9Y2Y6	transmembrane protein 98		22	0.736	0.308	0.01189	0.01		1	1	0	2017	2017
Arteriosclerosis	C0003850	APPL1	26060	Q9UKG1	adaptor protein, phosphotyrosine interacting with PH domain and leucine zipper 1		63	0.626	0.5	0.7952	0.01		1	1	0	2012	2012
Arteriosclerosis	C0003850	ARHGEF26	26084	Q96DR7	Rho guanine nucleotide exchange factor 26		13	0.78	0.115	1.8567e-14	0.01		1	1	0	2013	2013
Arteriosclerosis	C0003850	TES	26136	Q9UGI8	testin LIM domain protein	Cellular structure	67	0.604	0.692	1.0234e-15	0.01		1	1	0	2012	2012
Arteriosclerosis	C0003850	LRRC32	2615	Q14392	leucine rich repeat containing 32	Receptor	58	0.619	0.577	0.001078	0.01		1	1	0	2019	2019
Arteriosclerosis	C0003850	CLEC4E	26253	Q9ULY5	C-type lectin domain family 4 member E	Receptor	35	0.695	0.5	1.1378e-05	0.01		1	1	0	2016	2016
Arteriosclerosis	C0003850	GATA4	2626	P43694	GATA binding protein 4		336	0.458	0.846	0.49308	0.01		1	1	0	2019	2019
Arteriosclerosis	C0003850	FBXO8	26269	Q9NRD0	F-box protein 8		49	0.647	0.692	0.48562	0.01		1	1	0	2020	2020
Arteriosclerosis	C0003850	FBXO3	26273	Q9UK99	F-box protein 3		19	0.743	0.462	0.98916	0.01		1	1	0	2019	2019
Arteriosclerosis	C0003850	PLA2G2D	26279	Q9UNK4	phospholipase A2 group IID	Enzyme	22	0.716	0.423	1.8079e-05	0.01		1	1	0	2013	2013
Arteriosclerosis	C0003850	GCGR	2642	P47871	glucagon receptor	G-protein coupled receptor	47	0.656	0.308	2.2154e-06	0.01		1	1	0	2018	2018
Arteriosclerosis	C0003850	GCK	2645	P35557	glucokinase	Kinase	210	0.523	0.808	0.63464	0.01		1	1	0	2015	2015
Arteriosclerosis	C0003850	GCKR	2646	Q14397	glucokinase regulator		136	0.604	0.615	8.5354e-19	0.01		1	1	0	2016	2016
Arteriosclerosis	C0003850	NR6A1	2649	Q15406	nuclear receptor subfamily 6 group A member 1	Nuclear receptor	19	0.716	0.385	0.98169	0.01		1	1	0	2015	2015
Arteriosclerosis	C0003850	PCOLCE2	26577	Q9UKZ9	procollagen C-endopeptidase enhancer 2		10	0.821	0.231	5.4571e-11	0.01		1	1	0	2015	2015
Arteriosclerosis	C0003850	GDF2	2658	Q9UK05	growth differentiation factor 2	Signaling	152	0.529	0.731	0.0024656	0.01		1	1	0	2019	2019
Arteriosclerosis	C0003850	GFER	2671	P55789	growth factor, augmenter of liver regeneration	Enzyme	120	0.56	0.846	0.00017308	0.01		1	1	0	2018	2018
Arteriosclerosis	C0003850	HAVCR1	26762	Q96D42	hepatitis A virus cellular receptor 1		217	0.489	0.885	8.5105e-07	0.01		1	1	0	2018	2018
Arteriosclerosis	C0003850	AMH	268	P03971	anti-Mullerian hormone		242	0.476	0.846	3.3974e-12	0.01		1	1	0	2019	2019
Arteriosclerosis	C0003850	RNU1-1	26871		RNA, U1 small nuclear 1		66	0.608	0.731		0.01		1	1	0	2019	2019
Arteriosclerosis	C0003850	HBP1	26959	O60381	HMG-box transcription factor 1		40	0.674	0.385	0.0042407	0.01		1	1	0	2014	2014
Arteriosclerosis	C0003850	FETUB	26998	Q9UGM5	fetuin B	Enzyme modulator	38	0.686	0.308	8.8804e-08	0.01		1	1	0	2019	2019
Arteriosclerosis	C0003850	SLC39A1	27173	Q9NY26	solute carrier family 39 member 1	Transporter	24	0.722	0.423	0.12586	0.01		1	1	0	2012	2012
Arteriosclerosis	C0003850	SIGLEC9	27180	Q9Y336	sialic acid binding Ig like lectin 9	Receptor	36	0.666	0.423	2.5343e-05	0.01		1	1	0	2019	2019
Arteriosclerosis	C0003850	IL17B	27190	Q9UHF5	interleukin 17B		116	0.553	0.769	0.033631	0.01		1	1	0	2009	2009
Arteriosclerosis	C0003850	PDCD4	27250	Q53EL6	programmed cell death 4	Nucleic acid binding	198	0.494	0.769	3.3572e-07	0.01		1	1	0	2017	2017
Arteriosclerosis	C0003850	GCLM	2730	P48507	glutamate-cysteine ligase modifier subunit	Enzyme	78	0.588	0.846	0.99011	0.01		1	1	0	2009	2009
Arteriosclerosis	C0003850	RBMS3	27303	Q6XE24	RNA binding motif single stranded interacting protein 3		116	0.553	0.692	0.2128	0.01		1	1	0	2018	2018
Arteriosclerosis	C0003850	BHLHE22	27319	Q8NFJ8	basic helix-loop-helix family member e22	Enzyme	67	0.595	0.692	0.79994	0.01		1	1	0	2002	2002
Arteriosclerosis	C0003850	GLI2	2736	P10070	GLI family zinc finger 2		351	0.446	0.846	0.97303	0.01		1	1	0	2019	2019
Arteriosclerosis	C0003850	GLRX	2745	P35754	glutaredoxin		65	0.619	0.577	5.6744e-07	0.01		1	1	0	2017	2017
Arteriosclerosis	C0003850	GOLGB1	2804	Q14789	golgin B1		32	0.695	0.615	9.2969e-12	0.01		1	1	0	2015	2015
Arteriosclerosis	C0003850	GP1BA	2811	P07359	glycoprotein Ib platelet subunit alpha	Receptor	132	0.565	0.692	0.0032325	0.01		1	1	0	2019	2019
Arteriosclerosis	C0003850	H19	283120		H19 imprinted maternally expressed transcript		242	0.494	0.923		0.01		1	1	0	2018	2018
Arteriosclerosis	C0003850	CXCR3	2833	P49682	C-X-C motif chemokine receptor 3	G-protein coupled receptor	367	0.436	0.808	0.181	0.01		1	1	0	2018	2018
Arteriosclerosis	C0003850	CLEC9A	283420	Q6UXN8	C-type lectin domain containing 9A		20	0.76	0.269	1.8488e-05	0.01		1	1	0	2017	2017
Arteriosclerosis	C0003850	HCCAT5	283902		hepatocellular carcinoma associated transcript 5		26	0.716	0.462		0.01		1	1	0	2003	2003
Arteriosclerosis	C0003850	LPAR4	2846	Q99677	lysophosphatidic acid receptor 4	G-protein coupled receptor	14	0.769	0.346	0.0022346	0.01		1	1	0	2019	2019
Arteriosclerosis	C0003850	SCARA5	286133	Q6ZMJ2	scavenger receptor class A member 5	Enzyme	37	0.695	0.385	1.0417e-05	0.01		1	1	0	2016	2016
Arteriosclerosis	C0003850	GPR39	2863	O43194	G protein-coupled receptor 39	G-protein coupled receptor	45	0.65	0.615	2.8069e-09	0.01		1	1	0	2019	2019
Arteriosclerosis	C0003850	FFAR1	2864	O14842	free fatty acid receptor 1	G-protein coupled receptor	63	0.619	0.577	0.00075686	0.01		1	1	0	2019	2019
Arteriosclerosis	C0003850	GPT	2875	P24298	glutamic--pyruvic transaminase	Enzyme	511	0.403	0.923	3.5945e-19	0.01		0	1	0	2017	2017
Arteriosclerosis	C0003850	GPX4	2879	P36969	glutathione peroxidase 4	Enzyme	201	0.516	0.808	4.7865e-05	0.01		1	1	0	2008	2008
Arteriosclerosis	C0003850	IGLV2-18	28814	A0A075B6J9	immunoglobulin lambda variable 2-18	Immune response	2	0.931	0.038		0.01		0	1	0	2015	2015
Arteriosclerosis	C0003850	IGKV2D-29	28882	A0A075B6S2	immunoglobulin kappa variable 2D-29	Immune response	2	0.931	0.038		0.01		1	1	0	2005	2005
Arteriosclerosis	C0003850	KLF15	28999	Q9UIH9	Kruppel like factor 15	Nucleic acid binding	80	0.592	0.654	0.48843	0.01		1	1	0	2013	2013
Arteriosclerosis	C0003850	ABR	29	Q12979	ABR activator of RhoGEF and GTPase	Enzyme modulator	46	0.65	0.5	0.62738	0.01		1	1	0	2013	2013
Arteriosclerosis	C0003850	PYCARD	29108	Q9ULZ3	PYD and CARD domain containing	Enzyme	294	0.457	0.808	0.00019768	0.01		1	1	0	2014	2014
Arteriosclerosis	C0003850	BRD7	29117	Q9NPI1	bromodomain containing 7	Epigenetic regulator	46	0.638	0.5	0.99774	0.01		1	1	0	2018	2018
Arteriosclerosis	C0003850	CD274	29126	Q9NZQ7	CD274 molecule	Receptor	1011	0.324	0.923	0.01916	0.01		1	1	0	2016	2016
Arteriosclerosis	C0003850	GSR	2936	P00390	glutathione-disulfide reductase	Enzyme	206	0.494	0.846	1.2922e-06	0.01		1	1	0	2007	2007
Arteriosclerosis	C0003850	GSTM2	2946	P28161	glutathione S-transferase mu 2		195	0.488	0.808	3.3913e-07	0.01		1	1	0	2001	2001
Arteriosclerosis	C0003850	GTF3A	2971	Q92664	general transcription factor IIIA	Transcription factor	21	0.736	0.462	1.7789e-11	0.01		1	1	0	2010	2010
Arteriosclerosis	C0003850	GTS	2973		Gilles de la Tourette syndrome		32	0.682	0.615		0.01		1	1	0	2017	2017
Arteriosclerosis	C0003850	SENP1	29843	Q9P0U3	SUMO specific peptidase 1	Enzyme	79	0.593	0.654	0.99358	0.01		1	1	0	2017	2017
Arteriosclerosis	C0003850	ICOS	29851	Q9Y6W8	inducible T cell costimulator		193	0.502	0.731	0.031284	0.01		1	1	0	2005	2005
Arteriosclerosis	C0003850	HILPDA	29923	Q9Y5L2	hypoxia inducible lipid droplet associated		39	0.656	0.538	0.31634	0.01		1	1	0	2017	2017
Arteriosclerosis	C0003850	OSGIN1	29948	Q9UJX0	oxidative stress induced growth inhibitor 1		24	0.729	0.423	1.5746e-11	0.01		1	1	0	2014	2014
Arteriosclerosis	C0003850	GYPC	2995	P04921	glycophorin C (Gerbich blood group)		55	0.641	0.654	0.11297	0.01		1	1	0	2018	2018
Arteriosclerosis	C0003850	PSAT1	29968	Q9Y617	phosphoserine aminotransferase 1		285	0.478	0.846	1.0621e-08	0.01		1	1	0	2019	2019
Arteriosclerosis	C0003850	SLC40A1	30061	Q9NP59	solute carrier family 40 member 1	Transporter	101	0.57	0.731	0.98835	0.01		1	1	0	2018	2018
Arteriosclerosis	C0003850	ANXA2	302	P07355	annexin A2		294	0.453	0.808	9.7728e-05	0.01		1	1	0	2001	2001
Arteriosclerosis	C0003850	HAL	3034	P42357	histidine ammonia-lyase		57	0.641	0.538	2.4971e-23	0.01		1	1	0	2015	2015
Arteriosclerosis	C0003850	HAS2	3037	Q92819	hyaluronan synthase 2		85	0.588	0.692	0.99013	0.01		1	1	0	2004	2004
Arteriosclerosis	C0003850	HAS3	3038	O00219	hyaluronan synthase 3		51	0.644	0.692	0.88316	0.01		1	1	0	2018	2018
Arteriosclerosis	C0003850	HCRT	3060	O43612	hypocretin neuropeptide precursor		237	0.5	0.808	0.028774	0.01		1	1	0	2019	2019
Arteriosclerosis	C0003850	HDC	3067	P19113	histidine decarboxylase		92	0.584	0.692	0.0041094	0.01		1	1	0	2017	2017
Arteriosclerosis	C0003850	HDLBP	3069	Q00341	high density lipoprotein binding protein		58	0.636	0.731	1	0.01		1	1	0	1997	1997
Arteriosclerosis	C0003850	ACACA	31	Q13085	acetyl-CoA carboxylase alpha		241	0.48	0.846	1	0.01		1	1	0	2016	2016
Arteriosclerosis	C0003850	HLA-A	3105	P04439	major histocompatibility complex, class I, A		672	0.37	0.846	0.0013299	0.01		1	1	0	2019	2019
Arteriosclerosis	C0003850	HLA-B	3106	P01889	major histocompatibility complex, class I, B		706	0.379	0.885	3.8642e-05	0.01		1	1	0	2016	2016
Arteriosclerosis	C0003850	FOXA3	3171	P55318	forkhead box A3	Transcription factor	31	0.711	0.346	0.73257	0.01		1	1	0	2019	2019
Arteriosclerosis	C0003850	HNRNPU	3192	Q00839	heterogeneous nuclear ribonucleoprotein U		116	0.575	0.654	1	0.01		1	1	0	2019	2019
Arteriosclerosis	C0003850	HOXA1	3198	P49639	homeobox A1		95	0.575	0.769	0.28514	0.01		1	1	0	2019	2019
Arteriosclerosis	C0003850	HOXB9	3219	P17482	homeobox B9		83	0.572	0.654	0.31202	0.01		1	1	0	2019	2019
Arteriosclerosis	C0003850	APCS	325	P02743	amyloid P component, serum		141	0.531	0.808	0.031714	0.01		1	1	0	2018	2018
Arteriosclerosis	C0003850	HPX	3263	P02790	hemopexin	Enzyme	76	0.599	0.731	1.3005e-11	0.01		1	1	0	2016	2016
Arteriosclerosis	C0003850	APEX1	328	P27695	apurinic/apyrimidinic endodeoxyribonuclease 1		305	0.458	0.846	1.9191e-07	0.01		1	1	0	2006	2006
Arteriosclerosis	C0003850	HES1	3280	Q14469	hes family bHLH transcription factor 1	Transcription factor	243	0.468	0.885	0.7072	0.01		1	1	0	2017	2017
Arteriosclerosis	C0003850	HSF1	3297	Q00613	heat shock transcription factor 1	Transcription factor	185	0.507	0.769	0.74762	0.01		1	1	0	2019	2019
Arteriosclerosis	C0003850	HSPA1B	3304	P0DMV8;P0DMV9	heat shock protein family A (Hsp70) member 1B		251	0.474	0.808	0.0053464	0.01		1	1	0	2006	2006
Arteriosclerosis	C0003850	HSPA2	3306	P54652	heat shock protein family A (Hsp70) member 2		115	0.55	0.808	0.048648	0.01		1	1	0	2006	2006
Arteriosclerosis	C0003850	XIAP	331	P98170	X-linked inhibitor of apoptosis	Enzyme modulator	321	0.447	0.808	0.91837	0.01		1	1	0	2019	2019
Arteriosclerosis	C0003850	S100A7A	338324	Q86SG5	S100 calcium binding protein A7A		28	0.7	0.231	0.002523	0.01		1	1	0	2018	2018
Arteriosclerosis	C0003850	CLEC4D	338339	Q8WXI8	C-type lectin domain family 4 member D		73	0.587	0.538	2.4548e-06	0.01		1	1	0	2019	2019
Arteriosclerosis	C0003850	MMS	338340		Malignant mesothelioma, susceptibility to		12	0.792	0.192		0.01		1	1	0	2018	2018
Arteriosclerosis	C0003850	ENPP7	339221	Q6UWV6	ectonucleotide pyrophosphatase/phosphodiesterase 7		12	0.821	0.192	1.1797e-14	0.01		1	1	0	2006	2006
Arteriosclerosis	C0003850	NANOS2	339345	P60321	nanos C2HC-type zinc finger 2		39	0.678	0.462	0.051664	0.01		1	1	0	1999	1999
Arteriosclerosis	C0003850	BRINP3	339479	Q76B58	BMP/retinoic acid inducible neural specific 3		27	0.695	0.308	0.14554	0.01		1	1	0	2008	2008
Arteriosclerosis	C0003850	ARMH1	339541	Q6PIY5	armadillo like helical domain containing 1		111	0.553	0.692	1.6479e-05	0.01		1	1	0	2005	2005
Arteriosclerosis	C0003850	ID1	3397	P41134	inhibitor of DNA binding 1, HLH protein	Transcription factor	125	0.544	0.692	0.00031026	0.01		1	1	0	2018	2018
Arteriosclerosis	C0003850	LINC00299	339789	Q6ZSB3	long intergenic non-protein coding RNA 299		25	0.743	0.346		0.01		1	1	0	2019	2019
Arteriosclerosis	C0003850	ARSI	340075	Q5FYB1	arylsulfatase family member I		55	0.656	0.615	5.958e-15	0.01		0	1	0	2019	2019
Arteriosclerosis	C0003850	ACER2	340485	Q5QJU3	alkaline ceramidase 2		4	0.931	0.038	0.040225	0.01		1	1	0	2019	2019
Arteriosclerosis	C0003850	IDH2	3418	P48735	isocitrate dehydrogenase (NADP(+)) 2		380	0.434	0.808	0.88271	0.01		1	1	0	2014	2014
Arteriosclerosis	C0003850	GOLGA6A	342096	Q9NYA3	golgin A6 family member A		90	0.592	0.654	1.61e-05	0.01		1	1	0	2019	2019
Arteriosclerosis	C0003850	IFI27	3429	P40305	interferon alpha inducible protein 27		332	0.437	0.769	0.010698	0.01		1	1	0	2011	2011
Arteriosclerosis	C0003850	FCRL6	343413	Q6DN72	Fc receptor like 6		12	0.792	0.269	2.7809e-23	0.01		1	1	0	2007	2007
Arteriosclerosis	C0003850	APOC2	344	P02655	apolipoprotein C2		68	0.606	0.577	0.40164	0.01		1	1	0	2001	2001
Arteriosclerosis	C0003850	IGF2R	3482	P11717	insulin like growth factor 2 receptor	Receptor	166	0.518	0.731	1	0.01		1	1	0	2018	2018
Arteriosclerosis	C0003850	IGFBP5	3488	P24593	insulin like growth factor binding protein 5	Enzyme modulator	126	0.544	0.692	0.96283	0.01		1	1	0	2018	2018
Arteriosclerosis	C0003850	IGHE	3497	P01854	immunoglobulin heavy constant epsilon		55	0.626	0.538		0.01		1	1	0	2019	2019
Arteriosclerosis	C0003850	IGHG3	3502	P01860	immunoglobulin heavy constant gamma 3 (G3m marker)		161	0.513	0.769		0.01		1	1	0	2017	2017
Arteriosclerosis	C0003850	KLK3	354	P07288	kallikrein related peptidase 3	Enzyme	358	0.443	0.885	4.4271e-06	0.01		1	1	0	2019	2019
Arteriosclerosis	C0003850	IGSF1	3547	Q8N6C5	immunoglobulin superfamily member 1	Receptor	66	0.608	0.5	0.99993	0.01		1	1	0	2019	2019
Arteriosclerosis	C0003850	FAS	355	P25445	Fas cell surface death receptor		754	0.372	0.923	0.8117	0.01		1	1	0	2020	2020
Arteriosclerosis	C0003850	IL2	3558	P60568	interleukin 2		950	0.336	0.885	0.47968	0.01		1	1	0	2012	2012
Arteriosclerosis	C0003850	IL7	3574	P13232	interleukin 7		275	0.464	0.808	0.92574	0.01		1	1	0	2003	2003
Arteriosclerosis	C0003850	IL11	3589	P20809	interleukin 11		244	0.481	0.808	0.00031772	0.01		1	1	0	1999	1999
Arteriosclerosis	C0003850	ILK	3611	Q13418	integrin linked kinase	Kinase	192	0.503	0.769	3.7887e-05	0.01		1	1	0	2017	2017
Arteriosclerosis	C0003850	IRF2	3660	P14316	interferon regulatory factor 2	Transcription factor	86	0.575	0.769	0.79793	0.01		1	1	0	2017	2017
Arteriosclerosis	C0003850	IRF3	3661	Q14653	interferon regulatory factor 3	Transcription factor	174	0.517	0.808	0.00011576	0.01		1	1	0	2017	2017
Arteriosclerosis	C0003850	ITGA2	3673	P17301	integrin subunit alpha 2		166	0.522	0.731	6.2805e-11	0.01		1	1	0	2018	2018
Arteriosclerosis	C0003850	ITGA5	3678	P08648	integrin subunit alpha 5		145	0.524	0.769	0.42455	0.01		1	1	0	2018	2018
Arteriosclerosis	C0003850	ITGAD	3681	Q13349	integrin subunit alpha D		8	0.839	0.192	2.0034e-21	0.01		1	1	0	2017	2017
Arteriosclerosis	C0003850	ITGAE	3682	P38570	integrin subunit alpha E		95	0.579	0.692	3.9199e-20	0.01		1	1	0	2017	2017
Arteriosclerosis	C0003850	ITGAL	3683	P20701	integrin subunit alpha L		169	0.511	0.885	0.0043213	0.01		1	1	0	2019	2019
Arteriosclerosis	C0003850	ITGAM	3684	P11215	integrin subunit alpha M		343	0.443	0.808	3.3148e-11	0.01		1	1	0	2011	2011
Arteriosclerosis	C0003850	ITGAV	3685	P06756	integrin subunit alpha V		141	0.526	0.769	0.00022844	0.01		1	1	0	2001	2001
Arteriosclerosis	C0003850	ITGB4	3691	P16144	integrin subunit beta 4	Receptor	171	0.525	0.731	9.5287e-19	0.01		1	1	0	2010	2010
Arteriosclerosis	C0003850	ITIH4	3700	Q14624	inter-alpha-trypsin inhibitor heavy chain 4	Enzyme modulator	129	0.559	0.769	6.4352e-13	0.01		1	1	0	2013	2013
Arteriosclerosis	C0003850	ITPR1	3708	Q14643	inositol 1,4,5-trisphosphate receptor type 1	Ion channel	185	0.534	0.846	1	0.01		1	1	0	2017	2017
Arteriosclerosis	C0003850	ITPR2	3709	Q14571	inositol 1,4,5-trisphosphate receptor type 2	Ion channel	55	0.631	0.654	5.7127e-29	0.01		1	1	0	2017	2017
Arteriosclerosis	C0003850	ITPR3	3710	Q14573	inositol 1,4,5-trisphosphate receptor type 3	Ion channel	112	0.555	0.808	2.5541e-22	0.01		1	1	0	2017	2017
Arteriosclerosis	C0003850	IVD	3712	P26440	isovaleryl-CoA dehydrogenase	Enzyme	42	0.705	0.462	1.5329e-14	0.01		1	1	0	2019	2019
Arteriosclerosis	C0003850	JUN	3725	P05412	Jun proto-oncogene, AP-1 transcription factor subunit	Transcription factor	344	0.442	0.885	0.05962	0.01		1	1	0	2019	2019
Arteriosclerosis	C0003850	JUNB	3726	P17275	JunB proto-oncogene, AP-1 transcription factor subunit	Transcription factor	264	0.467	0.769	0.86299	0.01		1	1	0	2019	2019
Arteriosclerosis	C0003850	JUND	3727	P17535	JunD proto-oncogene, AP-1 transcription factor subunit	Transcription factor	242	0.475	0.808	0.70054	0.01		1	1	0	2019	2019
Arteriosclerosis	C0003850	JUP	3728	P14923	junction plakoglobin		81	0.628	0.5	0.00080103	0.01		1	1	0	2012	2012
Arteriosclerosis	C0003850	ENHO	375704	Q6UWT2	energy homeostasis associated		71	0.599	0.769	0.10526	0.01		1	1	0	2018	2018
Arteriosclerosis	C0003850	KCNJ11	3767	Q14654	potassium inwardly rectifying channel subfamily J member 11	Ion channel	218	0.529	0.615	0.010894	0.01		1	1	0	2018	2018
Arteriosclerosis	C0003850	KCNMB1	3779	Q16558	potassium calcium-activated channel subfamily M regulatory beta subunit 1	Ion channel	24	0.716	0.423	2.0696e-06	0.01		1	1	0	2015	2015
Arteriosclerosis	C0003850	KISS1	3814	Q15726	KiSS-1 metastasis suppressor		179	0.507	0.808	0.49039	0.01		1	1	0	2007	2007
Arteriosclerosis	C0003850	KLK1	3816	P06870	kallikrein 1	Enzyme	132	0.533	0.769	0.00015311	0.01		1	1	0	2016	2016
Arteriosclerosis	C0003850	KPNA3	3839	O00505	karyopherin subunit alpha 3	Transporter	20	0.736	0.5	0.95357	0.01		1	1	0	2018	2018
Arteriosclerosis	C0003850	KPNA4	3840	O00629	karyopherin subunit alpha 4	Transporter	24	0.716	0.5	0.99989	0.01		1	1	0	2018	2018
Arteriosclerosis	C0003850	TBPL2	387332	Q6SJ96	TATA-box binding protein like 2		31	0.7	0.423	1.4914e-10	0.01		1	1	0	2007	2007
Arteriosclerosis	C0003850	C1QTNF12	388581	Q5T7M4	C1q and TNF related 12		13	0.769	0.308	6.2063e-08	0.01		1	1	0	2019	2019
Arteriosclerosis	C0003850	LAD1	3898	O00515	ladinin 1	Cellular structure	87	0.584	0.731	1.7834e-14	0.01		1	1	0	2017	2017
Arteriosclerosis	C0003850	LAG3	3902	P18627	lymphocyte activating 3	Receptor	154	0.517	0.692	0.27623	0.01		1	1	0	2016	2016
Arteriosclerosis	C0003850	LAIR1	3903	Q6GTX8	leukocyte associated immunoglobulin like receptor 1	Receptor	89	0.569	0.692	3.2563e-07	0.01		1	1	0	2018	2018
Arteriosclerosis	C0003850	LBP	3929	P18428	lipopolysaccharide binding protein		156	0.525	0.808	4.1897e-15	0.01		1	1	0	2018	2018
Arteriosclerosis	C0003850	LBR	3930	Q14739	lamin B receptor	Enzyme	307	0.473	0.808	0.18143	0.01		1	1	0	2012	2012
Arteriosclerosis	C0003850	LDHA	3939	P00338	lactate dehydrogenase A	Enzyme	185	0.507	0.808	0.069173	0.01		1	1	0	2017	2017
Arteriosclerosis	C0003850	LECT2	3950	O14960	leukocyte cell derived chemotaxin 2	Signaling	47	0.653	0.5	0.0014806	0.01		1	1	0	2017	2017
Arteriosclerosis	C0003850	FADS1	3992	O60427	fatty acid desaturase 1		125	0.582	0.769	0.37384	0.01		1	1	0	2019	2019
Arteriosclerosis	C0003850	SNX19	399979	Q92543	sorting nexin 19		5	0.861	0.115	8.8349e-12	0.01		1	1	1	2007	2007
Arteriosclerosis	C0003850	LMNB1	4001	P20700	lamin B1		128	0.564	0.731	0.55481	0.01		1	1	0	2011	2011
Arteriosclerosis	C0003850	HACD4	401494	Q5VWC8	3-hydroxyacyl-CoA dehydratase 4		4	0.931	0.038	2.0561e-05	0.01		1	1	0	2018	2018
Arteriosclerosis	C0003850	LRP5	4041	O75197	LDL receptor related protein 5		283	0.485	0.846	0.50992	0.01		1	1	0	2013	2013
Arteriosclerosis	C0003850	LSAMP	4045	Q13449	limbic system associated membrane protein		107	0.558	0.654	0.98742	0.01		1	1	0	2008	2008
Arteriosclerosis	C0003850	LINC01194	404663		long intergenic non-protein coding RNA 1194		249	0.47	0.769		0.01		1	1	0	2017	2017
Arteriosclerosis	C0003850	LTB	4050	Q06643	lymphotoxin beta	Signaling	110	0.555	0.769	9.6063e-11	0.01		1	1	0	2010	2010
Arteriosclerosis	C0003850	LUM	4060	P51884	lumican		123	0.543	0.731	0.07696	0.01		1	1	0	2018	2018
Arteriosclerosis	C0003850	CD180	4064	Q99467	CD180 molecule	Receptor	31	0.682	0.538	6.842e-05	0.01		1	1	0	2019	2019
Arteriosclerosis	C0003850	MIR100	406892		microRNA 100		146	0.521	0.846		0.01		1	1	0	2018	2018
Arteriosclerosis	C0003850	LYZ	4069	P61626	lysozyme		178	0.526	0.846	3.4114e-06	0.01		1	1	0	2006	2006
Arteriosclerosis	C0003850	MIR107	406901		microRNA 107		123	0.543	0.769		0.01		1	1	0	2019	2019
Arteriosclerosis	C0003850	MIR125A	406910		microRNA 125a		225	0.48	0.769		0.01		1	1	0	2019	2019
Arteriosclerosis	C0003850	MIR127	406914		microRNA 127		105	0.553	0.692		0.01		1	1	0	2015	2015
Arteriosclerosis	C0003850	MIR136	406927		microRNA 136		79	0.584	0.731		0.01		1	1	0	2015	2015
Arteriosclerosis	C0003850	MIR140	406932		microRNA 140		144	0.522	0.769		0.01		1	1	0	2019	2019
Arteriosclerosis	C0003850	MIR148A	406940		microRNA 148a		172	0.506	0.846		0.01		1	1	0	2019	2019
Arteriosclerosis	C0003850	MIR149	406941		microRNA 149		140	0.524	0.769		0.01		1	1	0	2019	2019
Arteriosclerosis	C0003850	MIR15A	406948		microRNA 15a		221	0.482	0.808		0.01		1	1	0	2018	2018
Arteriosclerosis	C0003850	MIR18A	406953		microRNA 18a		154	0.52	0.846		0.01		1	1	0	2017	2017
Arteriosclerosis	C0003850	MIR182	406958		microRNA 182		211	0.486	0.846		0.01		1	1	0	2018	2018
Arteriosclerosis	C0003850	MIR183	406959		microRNA 183		190	0.494	0.885		0.01		1	1	0	2019	2019
Arteriosclerosis	C0003850	MIR185	406961		microRNA 185		106	0.551	0.808		0.01		1	1	0	2020	2020
Arteriosclerosis	C0003850	MIR188	406964		microRNA 188		61	0.612	0.808		0.01		1	1	0	2018	2018
Arteriosclerosis	C0003850	MIR192	406967		microRNA 192		173	0.503	0.846		0.01		1	1	0	2019	2019
Arteriosclerosis	C0003850	MIR199A1	406976		microRNA 199a-1		87	0.578	0.577		0.01		1	1	0	2017	2017
Arteriosclerosis	C0003850	MIR199A2	406977		microRNA 199a-2		87	0.578	0.577		0.01		1	1	0	2017	2017
Arteriosclerosis	C0003850	MIR205	406988		microRNA 205		210	0.482	0.846		0.01		1	1	0	2019	2019
Arteriosclerosis	C0003850	MIR214	406996		microRNA 214		221	0.48	0.808		0.01		1	1	0	2018	2018
Arteriosclerosis	C0003850	MIR22	407004		microRNA 22		195	0.496	0.808		0.01		1	1	0	2017	2017
Arteriosclerosis	C0003850	MIR224	407009		microRNA 224		128	0.534	0.654		0.01		1	1	0	2014	2014
Arteriosclerosis	C0003850	MIR23A	407010		microRNA 23a		174	0.499	0.808		0.01		1	1	0	2018	2018
Arteriosclerosis	C0003850	MIR27B	407019		microRNA 27b		141	0.529	0.769		0.01		1	1	0	2013	2013
Arteriosclerosis	C0003850	MIR28	407020		microRNA 28		75	0.597	0.731		0.01		1	1	0	2016	2016
Arteriosclerosis	C0003850	MIR296	407022		microRNA 296		95	0.564	0.654		0.01		1	1	0	2018	2018
Arteriosclerosis	C0003850	MIR29C	407026		microRNA 29c		183	0.496	0.808		0.01		1	1	0	2018	2018
Arteriosclerosis	C0003850	MIR302A	407028		microRNA 302a		65	0.601	0.5		0.01		1	1	0	2015	2015
Arteriosclerosis	C0003850	MIR17HG	407975	Q75NE6	miR-17-92a-1 cluster host gene		224	0.483	0.808		0.01		1	1	0	2019	2019
Arteriosclerosis	C0003850	SMAD1	4086	Q15797	SMAD family member 1	Transcription factor	138	0.533	0.731	0.98803	0.01		1	1	0	2019	2019
Arteriosclerosis	C0003850	SMAD2	4087	Q15796	SMAD family member 2	Transcription factor	289	0.456	0.808	0.99661	0.01		1	1	0	2006	2006
Arteriosclerosis	C0003850	ARSB	411	P15848	arylsulfatase B		96	0.595	0.692	7.0009e-09	0.01		1	1	0	2017	2017
Arteriosclerosis	C0003850	STS	412	P08842	steroid sulfatase	Enzyme	382	0.431	0.846	0.80886	0.01		1	1	0	2014	2014
Arteriosclerosis	C0003850	ARSL	415	P51690	arylsulfatase L	Enzyme	49	0.663	0.654	0.58982	0.01		1	1	0	2019	2019
Arteriosclerosis	C0003850	MC4R	4160	P32245	melanocortin 4 receptor	G-protein coupled receptor	149	0.535	0.692	0.00091697	0.01		1	1	1	2007	2007
Arteriosclerosis	C0003850	MCL1	4170	Q07820	MCL1 apoptosis regulator, BCL2 family member	Signaling	375	0.43	0.808	0.96349	0.01		1	1	2	2019	2019
Arteriosclerosis	C0003850	MCM3	4172	P25205	minichromosome maintenance complex component 3	Enzyme	41	0.656	0.462	6.9522e-11	0.01		1	1	0	2017	2017
Arteriosclerosis	C0003850	CD46	4179	P15529	CD46 molecule		258	0.477	0.808	4.7013e-07	0.01		1	1	0	2019	2019
Arteriosclerosis	C0003850	SMCP	4184	P49901	sperm mitochondria associated cysteine rich protein		75	0.621	0.692		0.01		1	1	0	2016	2016
Arteriosclerosis	C0003850	MDK	4192	P21741	midkine	Signaling	209	0.494	0.808	0.23005	0.01		0	1	0	2017	2017
Arteriosclerosis	C0003850	MDM2	4193	Q00987	MDM2 proto-oncogene	Nucleic acid binding	702	0.362	0.846	0.99981	0.01		1	1	0	1998	1998
Arteriosclerosis	C0003850	MECP2	4204	P51608	methyl-CpG binding protein 2	Epigenetic regulator	664	0.414	0.846	0.89382	0.01		1	1	0	2016	2016
Arteriosclerosis	C0003850	MEF2A	4205	Q02078	myocyte enhancer factor 2A	Transcription factor	99	0.585	0.692	0.98706	0.01		1	1	0	2019	2019
Arteriosclerosis	C0003850	MEF2C	4208	Q06413	myocyte enhancer factor 2C	Transcription factor	206	0.517	0.769	0.017256	0.01		1	1	0	2015	2015
Arteriosclerosis	C0003850	CD99	4267	P14209	CD99 molecule (Xg blood group)		197	0.491	0.731	0.0026127	0.01		1	1	0	2017	2017
Arteriosclerosis	C0003850	CXCL9	4283	Q07325	C-X-C motif chemokine ligand 9	Signaling	269	0.462	0.808	0.0029304	0.01		1	1	0	2015	2015
Arteriosclerosis	C0003850	MAP3K10	4294	Q02779	mitogen-activated protein kinase kinase kinase 10	Kinase	52	0.628	0.615	0.58758	0.01		1	1	0	2012	2012
Arteriosclerosis	C0003850	KMT2A	4297	Q03164	lysine methyltransferase 2A		535	0.41	0.885	1	0.01		1	1	0	2013	2013
Arteriosclerosis	C0003850	MMP10	4319	P09238	matrix metallopeptidase 10	Enzyme	123	0.553	0.808	5.907e-15	0.01		1	1	0	2018	2018
Arteriosclerosis	C0003850	MMP11	4320	P24347	matrix metallopeptidase 11	Enzyme	130	0.542	0.692	2.4125e-05	0.01		1	1	0	1999	1999
Arteriosclerosis	C0003850	MMP17	4326	Q9ULZ9	matrix metallopeptidase 17	Enzyme	30	0.705	0.308	2.1964e-08	0.01		1	1	0	2018	2018
Arteriosclerosis	C0003850	MPV17	4358	P39210	mitochondrial inner membrane protein MPV17	Receptor	134	0.595	0.577	9.6582e-11	0.01		1	1	0	2019	2019
Arteriosclerosis	C0003850	ABCC1	4363	P33527	ATP binding cassette subfamily C member 1	Transporter	333	0.445	0.808	0.0011727	0.01		1	1	0	2017	2017
Arteriosclerosis	C0003850	MIR328	442901		microRNA 328		99	0.558	0.769		0.01		1	1	0	2018	2018
Arteriosclerosis	C0003850	MIR330	442902		microRNA 330		81	0.584	0.692		0.01		1	1	0	2019	2019
Arteriosclerosis	C0003850	MIR335	442904		microRNA 335		141	0.521	0.808		0.01		1	1	0	2019	2019
Arteriosclerosis	C0003850	MIR338	442906		microRNA 338		128	0.535	0.808		0.01		1	1	0	2019	2019
Arteriosclerosis	C0003850	MIR342	442909		microRNA 342		111	0.547	0.769		0.01		1	1	0	2018	2018
Arteriosclerosis	C0003850	MIR370	442915		microRNA 370		112	0.546	0.808		0.01		1	1	0	2018	2018
Arteriosclerosis	C0003850	ASS1	445	P00966	argininosuccinate synthase 1	Enzyme	163	0.523	0.731	1.5095e-09	0.01		1	1	0	2019	2019
Arteriosclerosis	C0003850	MST1	4485	P26927	macrophage stimulating 1	Enzyme	281	0.465	0.885	4.7831e-19	0.01		1	1	0	2019	2019
Arteriosclerosis	C0003850	MST1R	4486	Q04912	macrophage stimulating 1 receptor	Kinase	133	0.542	0.808	7.8684e-37	0.01		1	1	0	2016	2016
Arteriosclerosis	C0003850	MT1F	4494	P04733	metallothionein 1F		52	0.628	0.654	0.046878	0.01		1	1	0	2014	2014
Arteriosclerosis	C0003850	MTAP	4507	Q13126	methylthioadenosine phosphorylase	Enzyme	167	0.514	0.731	7.5973e-08	0.01		1	1	0	2010	2010
Arteriosclerosis	C0003850	CYTB	4519	P00156	cytochrome b		166	0.529	0.808		0.01		1	1	0	2013	2013
Arteriosclerosis	C0003850	RNR1	4549	A0A0C5B5G6	s-rRNA		75	0.626	0.769		0.01		1	1	0	2013	2013
Arteriosclerosis	C0003850	MTRR	4552	Q9UBK8	5-methyltetrahydrofolate-homocysteine methyltransferase reductase		207	0.502	0.808	2.1794e-14	0.01		1	1	0	1999	1999
Arteriosclerosis	C0003850	TRNL1	4567		tRNA		234	0.534	0.731		0.01		1	1	0	2013	2013
Arteriosclerosis	C0003850	TRNL2	4568		tRNA		24	0.76	0.385		0.01		1	1	0	2013	2013
Arteriosclerosis	C0003850	MUC1	4582	P15941	mucin 1, cell surface associated		594	0.384	0.885	0.018774	0.01		1	1	0	2015	2015
Arteriosclerosis	C0003850	MYH9	4627	P35579	myosin heavy chain 9		196	0.505	0.808	1	0.01		1	1	1	2011	2011
Arteriosclerosis	C0003850	NAGLU	4669	P54802	N-acetyl-alpha-glucosaminidase		152	0.546	0.769	1.3655e-08	0.01		1	1	0	2017	2017
Arteriosclerosis	C0003850	ATF4	468	P18848	activating transcription factor 4		178	0.507	0.769	0.015659	0.01		1	1	0	2018	2018
Arteriosclerosis	C0003850	NBL1	4681	P41271	NBL1, DAN family BMP antagonist		40	0.67	0.5	0.059018	0.01		1	1	0	2018	2018
Arteriosclerosis	C0003850	NBN	4683	O60934	nibrin	Nucleic acid binding	291	0.467	0.808	2.1838e-16	0.01		1	1	0	2018	2018
Arteriosclerosis	C0003850	NCF2	4688	P19878	neutrophil cytosolic factor 2	Enzyme	90	0.601	0.692	4.0054e-07	0.01		1	1	0	2010	2010
Arteriosclerosis	C0003850	NDUFA2	4695	O43678	NADH:ubiquinone oxidoreductase subunit A2	Enzyme	72	0.617	0.577	0.77351	0.01		1	1	0	2004	2004
Arteriosclerosis	C0003850	ATIC	471	P31939	5-aminoimidazole-4-carboxamide ribonucleotide formyltransferase/IMP cyclohydrolase	Enzyme	100	0.576	0.731	3.0109e-19	0.01		1	1	0	2017	2017
Arteriosclerosis	C0003850	NEDD4	4734	P46934	NEDD4 E3 ubiquitin protein ligase	Enzyme	101	0.569	0.846	8.7208e-13	0.01		1	1	0	2017	2017
Arteriosclerosis	C0003850	ATOH1	474	Q92858	atonal bHLH transcription factor 1	Enzyme	53	0.633	0.5	0.017833	0.01		1	1	0	2005	2005
Arteriosclerosis	C0003850	ATOX1	475	O00244	antioxidant 1 copper chaperone		40	0.656	0.5	0.58645	0.01		1	1	0	2019	2019
Arteriosclerosis	C0003850	NF1	4763	P21359	neurofibromin 1	Enzyme modulator	380	0.44	0.885	0.90175	0.01		1	1	0	2017	2017
Arteriosclerosis	C0003850	NFIA	4774	Q12857	nuclear factor I A	Nucleic acid binding	95	0.599	0.808	0.99959	0.01		1	1	0	2016	2016
Arteriosclerosis	C0003850	NFE2	4778	Q16621	nuclear factor, erythroid 2	Enzyme	57	0.628	0.577	0.66693	0.01		1	1	0	2008	2008
Arteriosclerosis	C0003850	NFKB2	4791	Q00653	nuclear factor kappa B subunit 2	Transcription factor	194	0.509	0.808	1	0.01		1	1	0	2007	2007
Arteriosclerosis	C0003850	NFKBIA	4792	P25963	NFKB inhibitor alpha		226	0.487	0.885	0.99452	0.01		1	1	0	2016	2016
Arteriosclerosis	C0003850	NGFR	4804	P08138	nerve growth factor receptor	Receptor	256	0.477	0.846	0.097889	0.01		1	1	0	2017	2017
Arteriosclerosis	C0003850	NINJ2	4815	Q9NZG7	ninjurin 2	Cell adhesion	20	0.751	0.269	0.0010696	0.01		1	1	0	2017	2017
Arteriosclerosis	C0003850	NME2	4831	P22392	NME/NM23 nucleoside diphosphate kinase 2	Kinase	95	0.573	0.731	8.8471e-09	0.01		1	1	0	2007	2007
Arteriosclerosis	C0003850	NNMT	4837	P40261	nicotinamide N-methyltransferase	Enzyme	103	0.559	0.654	5.2791e-08	0.01		1	1	0	2017	2017
Arteriosclerosis	C0003850	NOP2	4839	P46087	NOP2 nucleolar protein		43	0.656	0.5	0.99996	0.01		1	1	0	2019	2019
Arteriosclerosis	C0003850	NOTCH2	4853	Q04721	notch receptor 2		384	0.441	0.808	1	0.01		1	1	0	2016	2016
Arteriosclerosis	C0003850	NOTCH4	4855	Q99466	notch receptor 4		150	0.534	0.731	2.0544e-23	0.01		1	1	0	2008	2008
Arteriosclerosis	C0003850	PNP	4860	P00491	purine nucleoside phosphorylase	Enzyme	161	0.527	0.885	6.9987e-06	0.01		1	1	0	2011	2011
Arteriosclerosis	C0003850	NPHP1	4867	O15259	nephrocystin 1		126	0.572	0.731	1.241e-17	0.01		1	1	0	2018	2018
Arteriosclerosis	C0003850	SLC11A2	4891	P49281	solute carrier family 11 member 2	Transporter	99	0.566	0.769	0.0066528	0.01		1	1	0	2017	2017
Arteriosclerosis	C0003850	NRF1	4899	Q16656	nuclear respiratory factor 1		74	0.603	0.808	0.99922	0.01		1	1	0	2015	2015
Arteriosclerosis	C0003850	ATP2B1	490	P20020	ATPase plasma membrane Ca2+ transporting 1	Transporter	57	0.666	0.5	1	0.01		1	1	0	2019	2019
Arteriosclerosis	C0003850	YBX1	4904	P67809	Y-box binding protein 1		148	0.519	0.769	0.94646	0.01		1	1	0	2018	2018
Arteriosclerosis	C0003850	ROR2	4920	Q01974	receptor tyrosine kinase like orphan receptor 2	Kinase	250	0.498	0.731	0.00012401	0.01		1	1	0	2019	2019
Arteriosclerosis	C0003850	DDR2	4921	Q16832	discoidin domain receptor tyrosine kinase 2	Kinase	147	0.541	0.769	0.5503	0.01		1	1	0	2004	2004
Arteriosclerosis	C0003850	MIR378A	494327		microRNA 378a		127	0.532	0.808		0.01		1	1	0	2014	2014
Arteriosclerosis	C0003850	OPRK1	4986	P41145	opioid receptor kappa 1	G-protein coupled receptor	156	0.555	0.615	4.0625e-05	0.01		1	1	0	2011	2011
Arteriosclerosis	C0003850	SLC22A18	5002	Q96BI1	solute carrier family 22 member 18	Transporter	76	0.595	0.692	6.458e-06	0.01		1	1	0	2017	2017
Arteriosclerosis	C0003850	OSBP	5007	P22059	oxysterol binding protein		29	0.705	0.346	0.99855	0.01		1	1	0	2007	2007
Arteriosclerosis	C0003850	P2RX1	5023	P51575	purinergic receptor P2X 1	Ion channel	94	0.584	0.808	6.7632e-11	0.01		1	1	0	2016	2016
Arteriosclerosis	C0003850	P2RX3	5024	P56373	purinergic receptor P2X 3	Ion channel	125	0.565	0.769	1.0318e-06	0.01		1	1	0	2016	2016
Arteriosclerosis	C0003850	P2RX4	5025	Q99571	purinergic receptor P2X 4	Ion channel	138	0.547	0.808	4.9835e-12	0.01		1	1	0	2016	2016
Arteriosclerosis	C0003850	P2RX5	5026	Q93086	purinergic receptor P2X 5	Ion channel	132	0.548	0.769	2.8546e-13	0.01		1	1	0	2016	2016
Arteriosclerosis	C0003850	P2RY1	5028	P47900	purinergic receptor P2Y1	G-protein coupled receptor	126	0.551	0.769	0.51522	0.01		1	1	0	2016	2016
Arteriosclerosis	C0003850	PEBP1	5037	P30086	phosphatidylethanolamine binding protein 1	Enzyme modulator	181	0.5	0.808	0.09167	0.01		1	1	0	2013	2013
Arteriosclerosis	C0003850	PAH	5053	P00439	phenylalanine hydroxylase		219	0.516	0.769	6.4046e-23	0.01		0	1	0	2019	2019
Arteriosclerosis	C0003850	PAK1	5058	Q13153	p21 (RAC1) activated kinase 1	Kinase	221	0.494	0.808	0.0013306	0.01		1	1	0	2015	2015
Arteriosclerosis	C0003850	IL20	50604	Q9NYY1	interleukin 20		111	0.556	0.769	1.3447e-06	0.01		1	1	0	2009	2009
Arteriosclerosis	C0003850	IL22	50616	Q9GZX6	interleukin 22		551	0.393	0.885	0.00018843	0.01		1	1	0	2018	2018
Arteriosclerosis	C0003850	CNTN3	5067	Q9P232	contactin 3		77	0.612	0.654	1.9893e-05	0.01		1	1	0	2017	2017
Arteriosclerosis	C0003850	TRAT1	50852	Q6PIZ9	T cell receptor associated transmembrane adaptor 1		64	0.615	0.692	0.056441	0.01		1	1	0	2019	2019
Arteriosclerosis	C0003850	PC	5091	P11498	pyruvate carboxylase	Enzyme	183	0.515	0.808	0.013834	0.01		1	1	0	2018	2018
Arteriosclerosis	C0003850	PCDH8	5100	O95206	protocadherin 8		39	0.659	0.577	3.424e-05	0.01		1	1	0	2007	2007
Arteriosclerosis	C0003850	MLXIPL	51085	Q9NP71	MLX interacting protein like		165	0.554	0.731	0.047771	0.01		1	1	0	2015	2015
Arteriosclerosis	C0003850	PCNA	5111	P12004	proliferating cell nuclear antigen	Nucleic acid binding	581	0.382	0.846	0.97606	0.01		1	1	0	2005	2005
Arteriosclerosis	C0003850	INSIG2	51141	Q9Y5U4	insulin induced gene 2		45	0.653	0.5	0.059986	0.01		1	1	0	2009	2009
Arteriosclerosis	C0003850	EGFL7	51162	Q9UHF1	EGF like domain multiple 7	Calcium-binding protein	68	0.612	0.577	5.5498e-18	0.01		1	1	0	2016	2016
Arteriosclerosis	C0003850	PLEKHO1	51177	Q53GL0	pleckstrin homology domain containing O1		44	0.638	0.615	0.48341	0.01		1	1	0	2019	2019
Arteriosclerosis	C0003850	PCOLCE	5118	Q15113	procollagen C-endopeptidase enhancer		15	0.76	0.269	5.8392e-05	0.01		1	1	0	2015	2015
Arteriosclerosis	C0003850	PCOS1	5120		polycystic ovary syndrome 1		22	0.722	0.423		0.01		1	1	0	2017	2017
Arteriosclerosis	C0003850	GP6	51206	Q9HCN6	glycoprotein VI platelet	Receptor	89	0.597	0.615	1.6361e-11	0.01		1	1	0	2004	2004
Arteriosclerosis	C0003850	PCP4	5121	P48539	Purkinje cell protein 4		36	0.682	0.423	0.0021696	0.01		1	1	0	2017	2017
Arteriosclerosis	C0003850	PCSK1	5122	P29120	proprotein convertase subtilisin/kexin type 1	Enzyme	140	0.548	0.615	2.745e-09	0.01		1	1	0	2016	2016
Arteriosclerosis	C0003850	MZB1	51237	Q8WU39	marginal zone B and B1 cell specific protein		100	0.565	0.769	0.00031626	0.01		1	1	0	2019	2019
Arteriosclerosis	C0003850	PCSK5	5125	Q92824	proprotein convertase subtilisin/kexin type 5	Enzyme	57	0.659	0.538	2.5352e-12	0.01		1	1	0	2011	2011
Arteriosclerosis	C0003850	TLR8	51311	Q9NR97	toll like receptor 8		122	0.543	0.769	0.32401	0.01		1	1	0	2017	2017
Arteriosclerosis	C0003850	PDE4A	5141	P27815	phosphodiesterase 4A		168	0.523	0.846	0.98167	0.01		1	1	0	2015	2015
Arteriosclerosis	C0003850	SIRT7	51547	Q9NRC8	sirtuin 7	Epigenetic regulator	80	0.582	0.577	0.0005562	0.01		1	1	0	2018	2018
Arteriosclerosis	C0003850	PDGFB	5155	P01127	platelet derived growth factor subunit B	Signaling	301	0.488	0.846	0.77006	0.01		1	1	0	1987	1987
Arteriosclerosis	C0003850	UFM1	51569	P61960	ubiquitin fold modifier 1		36	0.722	0.385	0.15655	0.01		1	1	0	2015	2015
Arteriosclerosis	C0003850	PDGFRB	5159	P09619	platelet derived growth factor receptor beta	Kinase	492	0.416	0.846	0.9041	0.01		1	1	0	2018	2018
Arteriosclerosis	C0003850	NBAS	51594	A2RRP1	NBAS subunit of NRZ tethering complex		123	0.566	0.692	5.0234e-43	0.01		1	1	0	2017	2017
Arteriosclerosis	C0003850	PDK1	5163	Q15118	pyruvate dehydrogenase kinase 1	Kinase	164	0.51	0.808	1.0963e-05	0.01		1	1	0	2017	2017
Arteriosclerosis	C0003850	PDK4	5166	Q16654	pyruvate dehydrogenase kinase 4	Kinase	85	0.578	0.577	9.142e-12	0.01		1	1	0	2015	2015
Arteriosclerosis	C0003850	SLC26A4	5172	O43511	solute carrier family 26 member 4	Transporter	194	0.507	0.885	8.9898e-22	0.01		1	1	0	2004	2004
Arteriosclerosis	C0003850	INPP5K	51763	Q9BT40	inositol polyphosphate-5-phosphatase K	Enzyme	103	0.587	0.654	4.2264e-05	0.01		1	1	0	2019	2019
Arteriosclerosis	C0003850	ACP1	52	P24666	acid phosphatase 1		107	0.566	0.731	1.7531e-08	0.01		1	1	0	2009	2009
Arteriosclerosis	C0003850	PGC	5225	P20142	progastricsin	Enzyme	83	0.603	0.692	6.752e-11	0.01		0	1	0	2017	2017
Arteriosclerosis	C0003850	SERPINB9	5272	P50453	serpin family B member 9	Enzyme modulator	32	0.695	0.5	0.012327	0.01		1	1	0	2017	2017
Arteriosclerosis	C0003850	PIP	5304	P12273	prolactin induced protein		109	0.556	0.808	0.00068286	0.01		1	1	0	2017	2017
Arteriosclerosis	C0003850	PITX2	5308	Q99697	paired like homeodomain 2		248	0.489	0.808	0.97618	0.01		1	1	0	2018	2018
Arteriosclerosis	C0003850	PITX3	5309	O75364	paired like homeodomain 3		93	0.585	0.692	0.81276	0.01		1	1	0	2013	2013
Arteriosclerosis	C0003850	PLAG1	5324	Q6DJT9	PLAG1 zinc finger	Transcription factor	219	0.493	0.808	0.99532	0.01		1	1	0	2019	2019
Arteriosclerosis	C0003850	TM6SF2	53345	Q9BZW4	transmembrane 6 superfamily member 2		51	0.638	0.462	3.6097e-05	0.01		1	1	0	2017	2017
Arteriosclerosis	C0003850	SERPINF2	5345	P08697	serpin family F member 2	Enzyme modulator	104	0.575	0.808	0.013624	0.01		1	1	0	2018	2018
Arteriosclerosis	C0003850	PTOV1	53635	Q86YD1	PTOV1 extended AT-hook containing adaptor protein	Transcription factor	51	0.641	0.692	0.75737	0.01		1	1	0	2006	2006
Arteriosclerosis	C0003850	ATP7A	538	Q04656	ATPase copper transporting alpha	Transporter	348	0.494	0.769	0.99983	0.01		1	1	0	2010	2010
Arteriosclerosis	C0003850	P2RY13	53829	Q9BPV8	purinergic receptor P2Y13	G-protein coupled receptor	11	0.821	0.154	0.00030364	0.01		1	1	0	2014	2014
Arteriosclerosis	C0003850	PRRX1	5396	P54821	paired related homeobox 1		134	0.543	0.769	0.24291	0.01		1	1	0	2009	2009
Arteriosclerosis	C0003850	ACP5	54	P13686	acid phosphatase 5, tartrate resistant		130	0.561	0.731	0.078651	0.01		1	1	0	2019	2019
Arteriosclerosis	C0003850	NANS	54187	Q9NR45	N-acetylneuraminate synthase	Enzyme	153	0.545	0.692		0.01		1	1	0	2017	2017
Arteriosclerosis	C0003850	PODXL	5420	O00592	podocalyxin like		156	0.551	0.731	0.0010333	0.01		1	1	0	2018	2018
Arteriosclerosis	C0003850	POMC	5443	P01189	proopiomelanocortin		873	0.356	0.846	0.00011658	0.01		1	1	0	2018	2018
Arteriosclerosis	C0003850	TOLLIP	54472	Q9H0E2	toll interacting protein		40	0.65	0.462	0.081141	0.01		1	1	0	2017	2017
Arteriosclerosis	C0003850	KRT20	54474	P35900	keratin 20		559	0.388	0.846	9.0776e-11	0.01		1	1	0	2017	2017
Arteriosclerosis	C0003850	SMOX	54498	Q9NWM0	spermine oxidase		91	0.603	0.769	0.39964	0.01		1	1	0	2019	2019
Arteriosclerosis	C0003850	POU2F1	5451	P14859	POU class 2 homeobox 1		115	0.558	0.769	0.90229	0.01		1	1	0	2006	2006
Arteriosclerosis	C0003850	DLL4	54567	Q9NR61	delta like canonical Notch ligand 4		219	0.494	0.769	0.99982	0.01		1	1	0	2012	2012
Arteriosclerosis	C0003850	MED1	5469	Q15648	mediator complex subunit 1		88	0.573	0.692	1	0.01		1	1	0	2017	2017
Arteriosclerosis	C0003850	SAMD9	54809	Q5K651	sterile alpha motif domain containing 9		90	0.606	0.808	1.0521e-33	0.01		1	1	0	2006	2006
Arteriosclerosis	C0003850	PGPEP1	54858	Q9NXJ5	pyroglutamyl-peptidase I	Enzyme	116	0.581	0.769	0.0084969	0.01		0	1	0	2017	2017
Arteriosclerosis	C0003850	DPP8	54878	Q6V1X1	dipeptidyl peptidase 8	Enzyme	26	0.722	0.385	0.99791	0.01		1	1	0	2013	2013
Arteriosclerosis	C0003850	CDKAL1	54901	Q5VV42	CDK5 regulatory subunit associated protein 1 like 1		86	0.617	0.615	0.016021	0.01		1	1	0	2010	2010
Arteriosclerosis	C0003850	TESC	54997	Q96BS2	tescalcin		97	0.57	0.692	0.10778	0.01		1	1	0	2007	2007
Arteriosclerosis	C0003850	PPP1R1A	5502	Q13522	protein phosphatase 1 regulatory inhibitor subunit 1A	Enzyme modulator	106	0.559	0.692	0.021894	0.01		1	1	0	2018	2018
Arteriosclerosis	C0003850	MOCOS	55034	Q96EN8	molybdenum cofactor sulfurase		81	0.617	0.654	1.6193e-19	0.01		1	1	0	2016	2016
Arteriosclerosis	C0003850	ATG16L1	55054	Q676U5	autophagy related 16 like 1		120	0.543	0.769	0.96452	0.01		1	1	0	2015	2015
Arteriosclerosis	C0003850	PPP2R2A	5520	P63151	protein phosphatase 2 regulatory subunit Balpha	Enzyme	42	0.67	0.462	0.99495	0.01		1	1	0	2015	2015
Arteriosclerosis	C0003850	RCBTB1	55213	Q8NDN9	RCC1 and BTB domain containing protein 1	Enzyme modulator	112	0.572	0.692	1.5605e-06	0.01		1	1	0	2019	2019
Arteriosclerosis	C0003850	PTPA	5524	Q15257	protein phosphatase 2 phosphatase activator	Enzyme modulator	245	0.48	0.846	0.99057	0.01		1	1	0	2019	2019
Arteriosclerosis	C0003850	MIR449A	554213		microRNA 449a		89	0.57	0.731		0.01		1	1	0	2019	2019
Arteriosclerosis	C0003850	H4C15	554313	P62805	H4 clustered histone 15		121	0.541	0.692		0.01		1	1	0	2019	2019
Arteriosclerosis	C0003850	CSGALNACT2	55454	Q8N6G5	chondroitin sulfate N-acetylgalactosaminyltransferase 2	Enzyme	5	0.861	0.192	0.23766	0.01		1	1	0	2019	2019
Arteriosclerosis	C0003850	PREP	5550	P48147	prolyl endopeptidase	Enzyme	105	0.576	0.731	0.08025	0.01		1	1	0	2015	2015
Arteriosclerosis	C0003850	SMPD3	55512	Q9NY59	sphingomyelin phosphodiesterase 3		50	0.659	0.615	0.59429	0.01		1	1	0	2018	2018
Arteriosclerosis	C0003850	SOX6	55553	P35712	SRY-box transcription factor 6		105	0.578	0.615	0.99984	0.01		1	1	1	2016	2016
Arteriosclerosis	C0003850	NSUN5	55695	Q96P11	NOP2/Sun RNA methyltransferase 5		40	0.663	0.423	8.2394e-13	0.01		1	1	0	2019	2019
Arteriosclerosis	C0003850	PRKCA	5578	P17252	protein kinase C alpha	Kinase	368	0.44	0.846	0.3677	0.01		1	1	0	2017	2017
Arteriosclerosis	C0003850	PRKCB	5579	P05771	protein kinase C beta	Kinase	317	0.453	0.885	1	0.01		1	1	0	2013	2013
Arteriosclerosis	C0003850	LRP2BP	55805	Q9P2M1	LRP2 binding protein		10	0.821	0.269	2.3523e-06	0.01		1	1	0	2018	2018
Arteriosclerosis	C0003850	ADCY10	55811	Q96PN6	adenylate cyclase 10		48	0.663	0.654	7.3834e-41	0.01		1	1	0	2018	2018
Arteriosclerosis	C0003850	CISD1	55847	Q9NZ45	CDGSH iron sulfur domain 1		24	0.716	0.577	0.021714	0.01		1	1	0	2017	2017
Arteriosclerosis	C0003850	KMT2E	55904	Q8IZD2	lysine methyltransferase 2E		65	0.682	0.423	1	0.01		1	1	0	2014	2014
Arteriosclerosis	C0003850	ZC4H2	55906	Q9NQZ6	zinc finger C4H2-type containing		151	0.561	0.731	0.90752	0.01		1	1	0	2016	2016
Arteriosclerosis	C0003850	APOBR	55911	Q0VD83	apolipoprotein B receptor		11	0.792	0.231	9.3975e-08	0.01		1	1	0	2005	2005
Arteriosclerosis	C0003850	MAPK9	5601	P45984	mitogen-activated protein kinase 9	Kinase	115	0.561	0.731	0.069738	0.01		1	1	0	2018	2018
Arteriosclerosis	C0003850	PDGFC	56034	Q9NRA1	platelet derived growth factor C	Signaling	69	0.621	0.692	0.99374	0.01		1	1	0	2018	2018
Arteriosclerosis	C0003850	MAP2K7	5609	O14733	mitogen-activated protein kinase kinase 7	Kinase	408	0.419	0.808	0.99552	0.01		1	1	0	2016	2016
Arteriosclerosis	C0003850	PRNP	5621	F7VJQ1;P04156	prion protein		426	0.445	0.923	0.00063182	0.01		0	1	0	2008	2008
Arteriosclerosis	C0003850	PROX1	5629	Q92786	prospero homeobox 1	Transcription factor	114	0.565	0.538	0.99884	0.01		1	1	0	2014	2014
Arteriosclerosis	C0003850	AZGP1	563	P25311	alpha-2-glycoprotein 1, zinc-binding		101	0.566	0.769	4.1545e-06	0.01		1	1	0	2019	2019
Arteriosclerosis	C0003850	TRPV5	56302	Q9NQA5	transient receptor potential cation channel subfamily V member 5	Ion channel	41	0.663	0.538	2.6365e-14	0.01		1	1	0	2018	2018
Arteriosclerosis	C0003850	LTB4R2	56413	Q9NPC1	leukotriene B4 receptor 2	G-protein coupled receptor	49	0.631	0.615	1.3821e-05	0.01		1	1	0	2004	2004
Arteriosclerosis	C0003850	RELN	5649	P78509	reelin		178	0.515	0.731	1	0.01		1	1	0	2016	2016
Arteriosclerosis	C0003850	AZU1	566	P20160	azurocidin 1	Enzyme	56	0.636	0.692	3.9068e-05	0.01		1	1	0	2004	2004
Arteriosclerosis	C0003850	CYP26B1	56603	Q9NR63	cytochrome P450 family 26 subfamily B member 1	Enzyme	36	0.666	0.5	0.97987	0.01		1	1	0	2012	2012
Arteriosclerosis	C0003850	SLC2A9	56606	Q9NRM0	solute carrier family 2 member 9	Transporter	74	0.619	0.731	6.9451e-10	0.01		1	1	0	2015	2015
Arteriosclerosis	C0003850	SUCNR1	56670	Q9BXA5	succinate receptor 1	G-protein coupled receptor	48	0.647	0.577	0.00076877	0.01		1	1	0	2004	2004
Arteriosclerosis	C0003850	SLC2A4RG	56731	Q9NR83	SLC2A4 regulator	Transcription factor	66	0.615	0.692	0.21856	0.01		1	1	0	2015	2015
Arteriosclerosis	C0003850	SPHK2	56848	Q9NRA0	sphingosine kinase 2	Kinase	140	0.546	0.731	1.28e-07	0.01		1	1	0	2019	2019
Arteriosclerosis	C0003850	PSMA6	5687	P60900	proteasome 20S subunit alpha 6		43	0.653	0.654	0.98619	0.01		0	1	0	2007	2007
Arteriosclerosis	C0003850	LGALS14	56891	Q8TCE9	galectin 14	Signaling	35	0.695	0.423	0.0002747	0.01		1	1	0	2019	2019
Arteriosclerosis	C0003850	ANKS1B	56899	Q7Z6G8	ankyrin repeat and sterile alpha motif domain containing 1B	Receptor	43	0.686	0.423	0.99998	0.01		1	1	0	2017	2017
Arteriosclerosis	C0003850	PNO1	56902	Q9NRX1	partner of NOB1 homolog		99	0.564	0.615	0.22652	0.01		1	1	0	2018	2018
Arteriosclerosis	C0003850	PSMB8	5696	P28062	proteasome 20S subunit beta 8		165	0.533	0.808	0.021795	0.01		1	1	0	2017	2017
Arteriosclerosis	C0003850	FAM20C	56975	Q8IXL6	FAM20C golgi associated secretory pathway kinase		116	0.578	0.731	0.31465	0.01		1	1	0	2017	2017
Arteriosclerosis	C0003850	PSMC5	5705	P62195	proteasome 26S subunit, ATPase 5	Enzyme	32	0.686	0.538	0.93308	0.01		1	1	0	2008	2008
Arteriosclerosis	C0003850	TBX20	57057	Q9UMR3	T-box transcription factor 20	Transcription factor	45	0.663	0.346	0.97302	0.01		1	1	0	2013	2013
Arteriosclerosis	C0003850	CD248	57124	Q9HCU0	CD248 molecule		76	0.615	0.577	0.059017	0.01		1	1	0	2017	2017
Arteriosclerosis	C0003850	PSMD7	5713	P51665	proteasome 26S subunit, non-ATPase 7	Enzyme	114	0.551	0.692	0.26367	0.01		1	1	0	2005	2005
Arteriosclerosis	C0003850	PSMD9	5715	O00233	proteasome 26S subunit, non-ATPase 9	Enzyme modulator	344	0.435	0.846	4.8603e-06	0.01		1	1	0	2011	2011
Arteriosclerosis	C0003850	PTBP1	5725	P26599	polypyrimidine tract binding protein 1		172	0.517	0.769	0.99961	0.01		1	1	0	2018	2018
Arteriosclerosis	C0003850	PTGER3	5733	P43115	prostaglandin E receptor 3	G-protein coupled receptor	82	0.601	0.731	0.37217	0.01		1	1	0	2014	2014
Arteriosclerosis	C0003850	JPH3	57338	Q8WXH2	junctophilin 3		90	0.608	0.538	0.99855	0.01		1	1	0	1996	1996
Arteriosclerosis	C0003850	PTGIS	5740	Q16647	prostaglandin I2 synthase		70	0.617	0.654	1.197e-09	0.01		1	1	0	2012	2012
Arteriosclerosis	C0003850	MIR362	574030		microRNA 362		47	0.641	0.423		0.01		1	1	0	2017	2017
Arteriosclerosis	C0003850	MIR18B	574033		microRNA 18b		31	0.682	0.538		0.01		1	1	0	2019	2019
Arteriosclerosis	C0003850	MIR431	574038		microRNA 431		53	0.621	0.577		0.01		1	1	0	2019	2019
Arteriosclerosis	C0003850	HNP1	574045		Hypertensive nephropathy		51	0.638	0.654		0.01		1	1	0	2017	2017
Arteriosclerosis	C0003850	PTHLH	5744	P12272	parathyroid hormone like hormone		321	0.453	0.846	0.81146	0.01		1	1	0	2003	2003
Arteriosclerosis	C0003850	MIR451A	574411		microRNA 451a		177	0.505	0.769		0.01		1	1	0	2019	2019
Arteriosclerosis	C0003850	MIR410	574434		microRNA 410		87	0.575	0.692		0.01		1	1	0	2018	2018
Arteriosclerosis	C0003850	MIR489	574442		microRNA 489		42	0.647	0.423		0.01		1	1	0	2019	2019
Arteriosclerosis	C0003850	MIR490	574443		microRNA 490		68	0.588	0.538		0.01		1	1	0	2019	2019
Arteriosclerosis	C0003850	MIR492	574449		microRNA 492		33	0.678	0.346		0.01		1	1	0	2018	2018
Arteriosclerosis	C0003850	MIR494	574452		microRNA 494		131	0.531	0.692		0.01		1	1	0	2017	2017
Arteriosclerosis	C0003850	MIR519D	574480		microRNA 519d		47	0.636	0.423		0.01		0	1	0	2014	2014
Arteriosclerosis	C0003850	MIR505	574508		microRNA 505		65	0.603	0.577		0.01		1	1	0	2019	2019
Arteriosclerosis	C0003850	STRIP2	57464	Q9ULQ0	striatin interacting protein 2		5	0.931	0.038	1.6433e-15	0.01		1	1	0	2019	2019
Arteriosclerosis	C0003850	MRTFA	57591	Q969V6	myocardin related transcription factor A		99	0.572	0.615	0.99768	0.01		1	1	0	2019	2019
Arteriosclerosis	C0003850	PTN	5764	P21246	pleiotrophin	Signaling	164	0.515	0.808	0.0075073	0.01		1	1	0	2010	2010
Arteriosclerosis	C0003850	CIP2A	57650	Q8TCG1	cellular inhibitor of PP2A		141	0.524	0.808	1.3591e-13	0.01		1	1	0	2013	2013
Arteriosclerosis	C0003850	PTPN2	5771	P17706	protein tyrosine phosphatase non-receptor type 2		134	0.538	0.692	0.99953	0.01		1	1	0	2018	2018
Arteriosclerosis	C0003850	PTPN6	5777	P29350	protein tyrosine phosphatase non-receptor type 6		218	0.485	0.769	0.99999	0.01		1	1	0	2017	2017
Arteriosclerosis	C0003850	MARK4	57787	Q96L34	microtubule affinity regulating kinase 4	Kinase	73	0.641	0.615	0.99777	0.01		1	1	0	2019	2019
Arteriosclerosis	C0003850	CCAR2	57805	Q8N163	cell cycle and apoptosis regulator 2	Calcium-binding protein	56	0.631	0.577	0.94099	0.01		1	1	0	2015	2015
Arteriosclerosis	C0003850	PTPN11	5781	Q06124	protein tyrosine phosphatase non-receptor type 11		702	0.385	0.923	0.99998	0.01		1	1	0	2018	2018
Arteriosclerosis	C0003850	SLAMF7	57823	Q9NQ25	SLAM family member 7		31	0.678	0.423	0.03635	0.01		1	1	0	2018	2018
Arteriosclerosis	C0003850	PTPRF	5792	P10586	protein tyrosine phosphatase receptor type F	Enzyme	95	0.578	0.615	1	0.01		1	1	0	2007	2007
Arteriosclerosis	C0003850	BAX	581	Q07812	BCL2 associated X, apoptosis regulator	Signaling	420	0.417	0.885	0.31746	0.01		1	1	0	2018	2018
Arteriosclerosis	C0003850	NGB	58157	Q9NPG2	neuroglobin	Transporter	56	0.631	0.462	0.0045474	0.01		1	1	0	2018	2018
Arteriosclerosis	C0003850	PVR	5817	P15151	PVR cell adhesion molecule		177	0.51	0.769	3.922e-10	0.01		1	1	0	2017	2017
Arteriosclerosis	C0003850	NECTIN1	5818	Q15223	nectin cell adhesion molecule 1		196	0.523	0.808	0.061154	0.01		1	1	0	2006	2006
Arteriosclerosis	C0003850	NECTIN2	5819	Q92692	nectin cell adhesion molecule 2		106	0.575	0.769	0.96926	0.01		1	1	0	2017	2017
Arteriosclerosis	C0003850	RAC1	5879	P63000	Rac family small GTPase 1	Enzyme modulator	415	0.429	0.962	0.76228	0.01		1	1	0	2009	2009
Arteriosclerosis	C0003850	RAC2	5880	P15153	Rac family small GTPase 2	Enzyme modulator	119	0.556	0.731	0.96627	0.01		1	1	0	2017	2017
Arteriosclerosis	C0003850	RAG2	5897	P55895	recombination activating 2		207	0.507	0.769	0.020287	0.01		1	1	0	2018	2018
Arteriosclerosis	C0003850	ACTA2	59	P62736	actin alpha 2, smooth muscle	Cellular structure	200	0.508	0.846	0.93017	0.01		1	1	0	2019	2019
Arteriosclerosis	C0003850	IL21	59067	Q9HBE4	interleukin 21		321	0.441	0.769	0.6254	0.01		1	1	0	2019	2019
Arteriosclerosis	C0003850	RARB	5915	P10826	retinoic acid receptor beta	Nuclear receptor	254	0.478	0.846	0.99983	0.01		1	1	0	2019	2019
Arteriosclerosis	C0003850	RASA1	5921	P20936	RAS p21 protein activator 1	Enzyme modulator	237	0.481	0.885	1	0.01		1	1	0	2019	2019
Arteriosclerosis	C0003850	RASGRF1	5923	Q13972	Ras protein specific guanine nucleotide releasing factor 1	Enzyme modulator	124	0.537	0.769	0.99999	0.01		1	1	0	2013	2013
Arteriosclerosis	C0003850	SIGIRR	59307	Q6IA17	single Ig and TIR domain containing	Receptor	36	0.67	0.615	5.9288e-06	0.01		1	1	0	2019	2019
Arteriosclerosis	C0003850	SENP2	59343	Q9HC62	SUMO specific peptidase 2	Enzyme	49	0.663	0.577	0.98262	0.01		1	1	0	2019	2019
Arteriosclerosis	C0003850	CCND1	595	P24385	cyclin D1	Enzyme modulator	859	0.344	0.923	0.89057	0.01		1	1	0	2019	2019
Arteriosclerosis	C0003850	RFC2	5982	P35250	replication factor C subunit 2	Enzyme	206	0.52	0.769	2.2054e-06	0.01		1	1	0	2017	2017
Arteriosclerosis	C0003850	RFX1	5989	P22670	regulatory factor X1	Transcription factor	47	0.636	0.538	0.99724	0.01		1	1	0	2019	2019
Arteriosclerosis	C0003850	RFX5	5993	P48382	regulatory factor X5	Enzyme	64	0.65	0.577	1.9605e-11	0.01		1	1	0	2006	2006
Arteriosclerosis	C0003850	RGS1	5996	Q08116	regulator of G protein signaling 1	Enzyme modulator	47	0.653	0.731	0.78178	0.01		1	1	0	2015	2015
Arteriosclerosis	C0003850	RGS2	5997	P41220	regulator of G protein signaling 2	Enzyme modulator	109	0.561	0.769	5.6973e-06	0.01		1	1	1	2011	2011
Arteriosclerosis	C0003850	RGS3	5998	P49796	regulator of G protein signaling 3		21	0.722	0.385	2.2646e-11	0.01		1	1	0	2017	2017
Arteriosclerosis	C0003850	RGS7	6000	P49802	regulator of G protein signaling 7		28	0.722	0.462	0.77696	0.01		1	1	0	2017	2017
Arteriosclerosis	C0003850	RHEBP1	6008		RHEB pseudogene 1		9	0.792	0.192		0.01		1	1	0	2019	2019
Arteriosclerosis	C0003850	RLN2	6019	P04090	relaxin 2	Signaling	54	0.626	0.615	0.00090025	0.01		1	1	0	2018	2018
Arteriosclerosis	C0003850	BCL3	602	P20749	BCL3 transcription coactivator		136	0.541	0.731	0.98871	0.01		1	1	0	2015	2015
Arteriosclerosis	C0003850	RNASE1	6035	P07998	ribonuclease A family member 1, pancreatic		68	0.604	0.692	0.025608	0.01		1	1	0	2009	2009
Arteriosclerosis	C0003850	RNASE3	6037	P12724	ribonuclease A family member 3		207	0.49	0.808		0.01		1	1	0	2017	2017
Arteriosclerosis	C0003850	RORA	6095	P35398	RAR related orphan receptor A	Nuclear receptor	158	0.533	0.808	0.40096	0.01		1	1	0	2017	2017
Arteriosclerosis	C0003850	RPS6KA1	6195	Q15418	ribosomal protein S6 kinase A1	Kinase	68	0.619	0.654	0.0019056	0.01		1	1	0	2013	2013
Arteriosclerosis	C0003850	FIQTL1	619503		fasting glucose and specific insulin levels		6	0.821	0.192		0.01		1	1	0	2019	2019
Arteriosclerosis	C0003850	MIR486-1	619554		microRNA 486-1		142	0.521	0.808		0.01		1	1	0	2019	2019
Arteriosclerosis	C0003850	MIR455	619556		microRNA 455		92	0.559	0.769		0.01		1	1	0	2017	2017
Arteriosclerosis	C0003850	BDKRB2	624	P30411	bradykinin receptor B2	G-protein coupled receptor	105	0.585	0.808	0.11863	0.01		1	1	0	2019	2019
Arteriosclerosis	C0003850	S100A7	6278	P31151	S100 calcium binding protein A7	Calcium-binding protein	119	0.546	0.769	0.45274	0.01		1	1	0	2018	2018
Arteriosclerosis	C0003850	SAA3P	6290		serum amyloid A3, pseudogene		23	0.722	0.5		0.01		1	1	0	2018	2018
Arteriosclerosis	C0003850	TSPAN31	6302	Q12999	tetraspanin 31		112	0.556	0.654	0.21925	0.01		1	1	0	2017	2017
Arteriosclerosis	C0003850	SAT1	6303	P21673	spermidine/spermine N1-acetyltransferase 1		135	0.539	0.808	0.8706	0.01		1	1	0	2012	2012
Arteriosclerosis	C0003850	CELA2A	63036	P08217	chymotrypsin like elastase 2A	Enzyme	8	0.839	0.192	1.9736e-16	0.01		1	1	0	2019	2019
Arteriosclerosis	C0003850	SCN7A	6332	Q01118	sodium voltage-gated channel alpha subunit 7	Ion channel	78	0.585	0.692	2.1568e-17	0.01		1	1	0	2017	2017
Arteriosclerosis	C0003850	CEACAM1	634	P13688	CEA cell adhesion molecule 1		167	0.525	0.731	0.00078816	0.01		1	1	0	2019	2019
Arteriosclerosis	C0003850	SCP2	6342	P22307	sterol carrier protein 2		50	0.644	0.5	8.7451e-07	0.01		1	1	0	2018	2018
Arteriosclerosis	C0003850	CCL1	6346	P22362	C-C motif chemokine ligand 1	Signaling	79	0.587	0.692	0.0079669	0.01		1	1	0	2019	2019
Arteriosclerosis	C0003850	CCL3	6348	P10147	C-C motif chemokine ligand 3	Signaling	282	0.46	0.885	0.34981	0.01		1	1	0	2011	2011
Arteriosclerosis	C0003850	CCL7	6354	P80098	C-C motif chemokine ligand 7	Signaling	124	0.548	0.846	0.00089294	0.01		1	1	0	2017	2017
Arteriosclerosis	C0003850	CCL8	6355	P80075	C-C motif chemokine ligand 8	Signaling	115	0.546	0.692	0.041412	0.01		1	1	0	2017	2017
Arteriosclerosis	C0003850	CCL17	6361	Q92583	C-C motif chemokine ligand 17	Signaling	162	0.518	0.808	0.00013932	0.01		1	1	0	2011	2011
Arteriosclerosis	C0003850	CCL20	6364	P78556	C-C motif chemokine ligand 20	Signaling	242	0.474	0.846	0.00024242	0.01		1	1	0	2011	2011
Arteriosclerosis	C0003850	CCL23	6368	P55773	C-C motif chemokine ligand 23	Signaling	18	0.76	0.346	0.00059735	0.01		1	1	0	2011	2011
Arteriosclerosis	C0003850	CCL25	6370	O15444	C-C motif chemokine ligand 25	Signaling	61	0.61	0.692	0.015241	0.01		1	1	0	2010	2010
Arteriosclerosis	C0003850	BIK	638	Q13323	BCL2 interacting killer		48	0.653	0.462	5.0334e-06	0.01		1	1	0	2019	2019
Arteriosclerosis	C0003850	SDC1	6382	P18827	syndecan 1	Extracellular structure	323	0.445	0.769	0.0084118	0.01		1	1	0	2015	2015
Arteriosclerosis	C0003850	SDC4	6385	P31431	syndecan 4	Extracellular structure	71	0.603	0.615	0.0041475	0.01		1	1	0	2015	2015
Arteriosclerosis	C0003850	PRDM1	639	O75626	PR/SET domain 1		126	0.538	0.731	0.9565	0.01		1	1	0	2018	2018
Arteriosclerosis	C0003850	CIDEC	63924	Q96AQ7	cell death inducing DFFA like effector c		43	0.666	0.462	0.0089662	0.01		1	1	0	2018	2018
Arteriosclerosis	C0003850	SELL	6402	P14151	selectin L		171	0.505	0.846	4.9624e-07	0.01		1	1	0	2011	2011
Arteriosclerosis	C0003850	SAMSN1	64092	Q9NSI8	SAM domain, SH3 domain and nuclear localization signals 1		21	0.716	0.385	5.0417e-11	0.01		1	1	0	2017	2017
Arteriosclerosis	C0003850	BLM	641	P54132	BLM RecQ like helicase		158	0.535	0.808	1.5376e-15	0.01		1	1	0	2009	2009
Arteriosclerosis	C0003850	SLC39A8	64116	Q9C0K1	solute carrier family 39 member 8	Transporter	138	0.584	0.769	0.66924	0.01		1	1	0	2013	2013
Arteriosclerosis	C0003850	LEF1-AS1	641518		LEF1 antisense RNA 1		26	0.705	0.269		0.01		1	1	0	2019	2019
Arteriosclerosis	C0003850	CARD9	64170	Q9H257	caspase recruitment domain family member 9		103	0.566	0.654	8.1491e-13	0.01		1	1	0	2019	2019
Arteriosclerosis	C0003850	ECSCR	641700	Q19T08	endothelial cell surface expressed chemotaxis and apoptosis regulator		19	0.729	0.423	0.00042521	0.01		1	1	0	2015	2015
Arteriosclerosis	C0003850	ROBO3	64221	Q96MS0	roundabout guidance receptor 3	Receptor	154	0.52	0.808	1.9977e-15	0.01		1	1	0	2004	2004
Arteriosclerosis	C0003850	SFRP4	6424	Q6FHJ7	secreted frizzled related protein 4		155	0.524	0.654	9.2586e-05	0.01		1	1	0	2017	2017
Arteriosclerosis	C0003850	SRSF1	6426	Q07955	serine and arginine rich splicing factor 1	Nucleic acid binding	98	0.563	0.692	0.98268	0.01		1	1	0	2015	2015
Arteriosclerosis	C0003850	SRSF2	6427	Q01130	serine and arginine rich splicing factor 2	Nucleic acid binding	102	0.561	0.731	0.47898	0.01		1	1	0	2015	2015
Arteriosclerosis	C0003850	ARHGEF28	64283	Q8N1W1	Rho guanine nucleotide exchange factor 28		60	0.615	0.423	8.1044e-21	0.01		1	1	0	2011	2011
Arteriosclerosis	C0003850	FBRS	64319	Q9HAH7	fibrosin		47	0.653	0.654	0.99987	0.01		1	1	0	2020	2020
Arteriosclerosis	C0003850	SGCB	6443	Q16585	sarcoglycan beta		64	0.656	0.346	9.5805e-07	0.01		1	1	0	2017	2017
Arteriosclerosis	C0003850	SHC1	6464	P29353	SHC adaptor protein 1	Signaling	80	0.597	0.538	0.0017351	0.01		1	1	0	2010	2010
Arteriosclerosis	C0003850	NORAD	647979		non-coding RNA activated by DNA damage		51	0.631	0.462		0.01		1	1	0	2018	2018
Arteriosclerosis	C0003850	ST6GAL1	6480	P15907	ST6 beta-galactoside alpha-2,6-sialyltransferase 1		101	0.569	0.731	0.2341	0.01		1	1	0	2018	2018
Arteriosclerosis	C0003850	P2RY12	64805	Q9H244	purinergic receptor P2Y12	G-protein coupled receptor	153	0.533	0.731	0.0016859	0.01		1	1	0	2003	2003
Arteriosclerosis	C0003850	AGXT2	64902	Q9BYV1	alanine--glyoxylate aminotransferase 2		25	0.729	0.385	3.7108e-28	0.01		1	1	2	2015	2015
Arteriosclerosis	C0003850	PINK1	65018	Q9BXM7	PTEN induced kinase 1	Kinase	209	0.516	0.769	1.8749e-10	0.01		1	1	0	2018	2018
Arteriosclerosis	C0003850	SKP2	6502	Q13309	S-phase kinase associated protein 2		204	0.492	0.808	0.96042	0.01		1	1	0	2008	2008
Arteriosclerosis	C0003850	SLC3A2	6520	P08195	solute carrier family 3 member 2	Transporter	108	0.565	0.731	4.2163e-08	0.01		1	1	0	2017	2017
Arteriosclerosis	C0003850	UBE2Z	65264	Q9H832	ubiquitin conjugating enzyme E2 Z		82	0.601	0.654	0.93838	0.01		1	1	1	2014	2014
Arteriosclerosis	C0003850	SLC6A8	6535	P48029	solute carrier family 6 member 8	Transporter	274	0.476	0.846	0.99778	0.01		1	1	0	2017	2017
Arteriosclerosis	C0003850	SFTPA1	653509	Q8IWL2	surfactant protein A1		139	0.546	0.808	0.0003678	0.01		1	1	0	2017	2017
Arteriosclerosis	C0003850	NME1-NME2	654364	P22392	NME1-NME2 readthrough		64	0.623	0.615	8.8471e-09	0.01		1	1	0	2007	2007
Arteriosclerosis	C0003850	SLC8A1	6546	P32418	solute carrier family 8 member A1	Transporter	146	0.544	0.769	0.9957	0.01		1	1	0	2018	2018
Arteriosclerosis	C0003850	SLC12A3	6559	P55017	solute carrier family 12 member 3	Transporter	252	0.493	0.808	3.0324e-32	0.01		1	1	0	2007	2007
Arteriosclerosis	C0003850	SLC22A1	6580	O15245	solute carrier family 22 member 1	Transporter	119	0.556	0.731	1.4614e-22	0.01		1	1	0	2006	2006
Arteriosclerosis	C0003850	SLPI	6590	P03973	secretory leukocyte peptidase inhibitor	Enzyme modulator	310	0.449	0.846	0.00089665	0.01		1	1	0	2017	2017
Arteriosclerosis	C0003850	SMARCA4	6597	P51532	SWI/SNF related, matrix associated, actin dependent regulator of chromatin, subfamily a, member 4	Epigenetic regulator	347	0.45	0.885	1	0.01		1	1	1	2013	2013
Arteriosclerosis	C0003850	RASL11B	65997	Q9BPW5	RAS like family 11 member B		7	0.839	0.192	0.0074739	0.01		1	1	0	2007	2007
Arteriosclerosis	C0003850	SMN1	6606	Q16637	survival of motor neuron 1, telomeric	Epigenetic regulator	317	0.454	0.769	0.015829	0.01		1	1	0	2018	2018
Arteriosclerosis	C0003850	SMN2	6607	Q16637	survival of motor neuron 2, centromeric		299	0.459	0.769	0.10337	0.01		1	1	0	2018	2018
Arteriosclerosis	C0003850	SMPD2	6610	O60906	sphingomyelin phosphodiesterase 2		28	0.686	0.423	3.5507e-18	0.01		1	1	0	2018	2018
Arteriosclerosis	C0003850	SMS	6611	P52788	spermine synthase		263	0.491	0.846	0.97297	0.01		1	1	0	2011	2011
Arteriosclerosis	C0003850	SNAI1	6615	O95863	snail family transcriptional repressor 1		243	0.474	0.808	0.21754	0.01		1	1	0	2019	2019
Arteriosclerosis	C0003850	SNTB2	6645	Q13425	syntrophin beta 2		5	0.931	0.038	0.00042801	0.01		0	1	0	2014	2014
Arteriosclerosis	C0003850	SOD3	6649	P08294	superoxide dismutase 3	Enzyme	138	0.531	0.808	0.00072272	0.01		1	1	3	2008	2008
Arteriosclerosis	C0003850	SOS1	6654	Q07889	SOS Ras/Rac guanine nucleotide exchange factor 1	Enzyme modulator	261	0.485	0.808	1	0.01		1	1	0	2013	2013
Arteriosclerosis	C0003850	SP1	6667	P08047	Sp1 transcription factor	Nucleic acid binding	209	0.493	0.769	0.99997	0.01		1	1	0	2008	2008
Arteriosclerosis	C0003850	SPARC	6678	P09486	secreted protein acidic and cysteine rich	Signaling	344	0.445	0.846	0.89148	0.01		1	1	0	1993	1993
Arteriosclerosis	C0003850	SPI1	6688	P17947	Spi-1 proto-oncogene	Transcription factor	58	0.631	0.654	0.98206	0.01		1	1	0	2019	2019
Arteriosclerosis	C0003850	SRY	6736	Q05066	sex determining region Y	Transcription factor	315	0.456	0.808		0.01		1	1	0	2015	2015
Arteriosclerosis	C0003850	TRIM21	6737	P19474	tripartite motif containing 21		229	0.485	0.808	3.3549e-09	0.01		1	1	0	2018	2018
Arteriosclerosis	C0003850	SSBP1	6742	Q04837	single stranded DNA binding protein 1	Nucleic acid binding	35	0.678	0.385	0.0036396	0.01		1	1	0	2017	2017
Arteriosclerosis	C0003850	SSRP1	6749	Q08945	structure specific recognition protein 1		86	0.575	0.731	0.99585	0.01		1	1	0	2013	2013
Arteriosclerosis	C0003850	SST	6750	P61278	somatostatin	Signaling	535	0.399	0.885	0.34128	0.01		1	1	0	2019	2019
Arteriosclerosis	C0003850	SSTR2	6752	P30874	somatostatin receptor 2	G-protein coupled receptor	149	0.539	0.731	0.44416	0.01		1	1	0	2009	2009
Arteriosclerosis	C0003850	ST14	6768	Q9Y5Y6	suppression of tumorigenicity 14	Enzyme	170	0.514	0.769	0.56042	0.01		1	1	0	2007	2007
Arteriosclerosis	C0003850	STAR	6770	P49675	steroidogenic acute regulatory protein		177	0.513	0.808	8.7679e-11	0.01		1	1	0	2010	2010
Arteriosclerosis	C0003850	STIM1	6786	Q13586	stromal interaction molecule 1		247	0.501	0.808	0.77534	0.01		1	1	0	2020	2020
Arteriosclerosis	C0003850	AURKA	6790	O14965	aurora kinase A	Kinase	245	0.475	0.731	0.8676	0.01		1	1	0	2019	2019
Arteriosclerosis	C0003850	SULT2A1	6822	Q06520	sulfotransferase family 2A member 1		126	0.545	0.769	1.2523e-15	0.01		1	1	0	2018	2018
Arteriosclerosis	C0003850	ABCC8	6833	Q09428	ATP binding cassette subfamily C member 8	Transporter	317	0.474	0.846	7.9571e-24	0.01		1	1	0	2019	2019
Arteriosclerosis	C0003850	TAC1	6863	P20366	tachykinin precursor 1		478	0.424	0.923	0.74608	0.01		1	1	0	2010	2010
Arteriosclerosis	C0003850	MAP3K7	6885	O43318	mitogen-activated protein kinase kinase kinase 7	Kinase	273	0.477	0.808	0.99971	0.01		1	1	0	2017	2017
Arteriosclerosis	C0003850	TAZ	6901	Q16635	tafazzin	Enzyme	252	0.477	0.808	0.72591	0.01		1	1	0	2017	2017
Arteriosclerosis	C0003850	HNF1A	6927	P20823	HNF1 homeobox A	Nucleic acid binding	292	0.478	0.846	0.96115	0.01		1	1	0	2009	2009
Arteriosclerosis	C0003850	MIR575	693160		microRNA 575		11	0.805	0.192		0.01		1	1	0	2019	2019
Arteriosclerosis	C0003850	MIR612	693197		microRNA 612		29	0.695	0.385		0.01		1	1	0	2018	2018
Arteriosclerosis	C0003850	MIR647	693232		microRNA 647		14	0.792	0.154		0.01		1	1	0	2019	2019
Arteriosclerosis	C0003850	ZEB1	6935	P37275	zinc finger E-box binding homeobox 1	Transcription factor	310	0.442	0.808	0.96665	0.01		1	1	0	2014	2014
Arteriosclerosis	C0003850	TCF15	6939	Q12870	transcription factor 15		5	0.839	0.154	0.51981	0.01		1	1	0	2018	2018
Arteriosclerosis	C0003850	TRBV20OR9-2	6962		T cell receptor beta variable 20/OR9-2 (non-functional)		456	0.403	0.923		0.01		1	1	0	2015	2015
Arteriosclerosis	C0003850	TDO2	6999	P48775	tryptophan 2,3-dioxygenase	Enzyme	89	0.599	0.654	2.0378e-10	0.01		1	1	0	2019	2019
Arteriosclerosis	C0003850	TFAM	7019	Q00059	transcription factor A, mitochondrial		147	0.529	0.731	0.17259	0.01		1	1	0	2015	2015
Arteriosclerosis	C0003850	TFRC	7037	P02786	transferrin receptor	Enzyme	359	0.437	0.885	6.9902e-05	0.01		1	1	0	2013	2013
Arteriosclerosis	C0003850	TGFB1I1	7041	O43294	transforming growth factor beta 1 induced transcript 1	Cellular structure	47	0.638	0.423	0.027032	0.01		1	1	0	2015	2015
Arteriosclerosis	C0003850	TGFB2	7042	P61812	transforming growth factor beta 2	Signaling	389	0.433	0.885	0.99905	0.01		1	1	0	2018	2018
Arteriosclerosis	C0003850	THM	7063		thymoma		30	0.686	0.5		0.01		1	1	0	1997	1997
Arteriosclerosis	C0003850	THY1	7070	P04216	Thy-1 cell surface antigen		197	0.496	0.808	0.049895	0.01		1	1	0	2018	2018
Arteriosclerosis	C0003850	TLR1	7096	Q15399	toll like receptor 1		198	0.496	0.808	5.8704e-23	0.01		1	1	3	2017	2017
Arteriosclerosis	C0003850	SERPING1	710	P05155	serpin family G member 1	Enzyme modulator	207	0.507	0.769	0.96351	0.01		1	1	0	2018	2018
Arteriosclerosis	C0003850	TNFAIP6	7130	P98066	TNF alpha induced protein 6		91	0.582	0.731	1.0939e-06	0.01		1	1	0	2018	2018
Arteriosclerosis	C0003850	TNNI3	7137	P19429	troponin I3, cardiac type	Cellular structure	159	0.52	0.769	0.096284	0.01		1	1	0	2019	2019
Arteriosclerosis	C0003850	TP73	7161	O15350	tumor protein p73	Transcription factor	300	0.449	0.808	0.99696	0.01		1	1	0	2001	2001
Arteriosclerosis	C0003850	TPH1	7166	P17752	tryptophan hydroxylase 1		127	0.553	0.731	3.1872e-07	0.01		1	1	0	2018	2018
Arteriosclerosis	C0003850	TPI1	7167	P60174	triosephosphate isomerase 1	Enzyme	184	0.517	0.846	0.030193	0.01		1	1	0	2018	2018
Arteriosclerosis	C0003850	TPM2	7169	P07951	tropomyosin 2	Cellular structure	228	0.53	0.654	0.00023947	0.01		1	1	0	2019	2019
Arteriosclerosis	C0003850	TPO	7173	P07202	thyroid peroxidase	Enzyme	306	0.455	0.846	1.8182e-21	0.01		1	1	0	2017	2017
Arteriosclerosis	C0003850	TPT1	7178	P13693	tumor protein, translationally-controlled 1	Cellular structure	143	0.528	0.731	0.80548	0.01		1	1	0	2019	2019
Arteriosclerosis	C0003850	HSP90B1	7184	P14625	heat shock protein 90 beta family member 1	Chaperone	155	0.522	0.808	0.9972	0.01		1	1	0	2018	2018
Arteriosclerosis	C0003850	TRAF1	7185	Q13077	TNF receptor associated factor 1	Signaling	119	0.554	0.731	0.0035639	0.01		1	1	0	2010	2010
Arteriosclerosis	C0003850	TRAF2	7186	Q12933	TNF receptor associated factor 2	Signaling	111	0.546	0.769	0.99979	0.01		1	1	0	2012	2012
Arteriosclerosis	C0003850	TRL-TAG1-1	7208		tRNA-Leu (anticodon TAG) 1-1		4	0.861	0.115		0.01		1	1	0	2018	2018
Arteriosclerosis	C0003850	TRPC1	7220	P48995	transient receptor potential cation channel subfamily C member 1	Ion channel	97	0.566	0.769	0.012904	0.01		1	1	0	2017	2017
Arteriosclerosis	C0003850	TRPC5	7224	Q9UL62	transient receptor potential cation channel subfamily C member 5	Ion channel	58	0.653	0.615	0.99973	0.01		0	1	0	2019	2019
Arteriosclerosis	C0003850	TRPC6	7225	Q9Y210	transient receptor potential cation channel subfamily C member 6	Ion channel	166	0.514	0.692	3.0274e-07	0.01		1	1	0	2015	2015
Arteriosclerosis	C0003850	TSC1	7248	Q92574	TSC complex subunit 1		391	0.44	0.808	1	0.01		1	1	0	2007	2007
Arteriosclerosis	C0003850	POTEF	728378	A5A3E0	POTE ankyrin domain family member F		215	0.481	0.885	5.4522e-06	0.01		1	1	0	2018	2018
Arteriosclerosis	C0003850	TWIST1	7291	Q15672	twist family bHLH transcription factor 1	Transcription factor	559	0.397	0.846	0.34491	0.01		1	1	0	2019	2019
Arteriosclerosis	C0003850	SFTPA2	729238	Q8IWL1	surfactant protein A2		111	0.563	0.731	0.0092512	0.01		1	1	0	2017	2017
Arteriosclerosis	C0003850	TXNRD1	7296	Q16881	thioredoxin reductase 1	Enzyme	136	0.529	0.692	1.6062e-06	0.01		1	1	0	2017	2017
Arteriosclerosis	C0003850	TYROBP	7305	O43914	transmembrane immune signaling adaptor TYROBP		135	0.573	0.769	0.20238	0.01		1	1	0	2018	2018
Arteriosclerosis	C0003850	SUMO1	7341	P63165	small ubiquitin like modifier 1		133	0.533	0.731	0.86128	0.01		1	1	0	2019	2019
Arteriosclerosis	C0003850	UMOD	7369	P07911	uromodulin		164	0.52	0.846	3.0798e-17	0.01		1	1	0	2010	2010
Arteriosclerosis	C0003850	UTRN	7402	P46939	utrophin		152	0.525	0.692	1.0021e-19	0.01		1	1	0	2017	2017
Arteriosclerosis	C0003850	VAV1	7409	P15498	vav guanine nucleotide exchange factor 1		103	0.556	0.769	0.99993	0.01		1	1	0	2019	2019
Arteriosclerosis	C0003850	VAV2	7410	P52735	vav guanine nucleotide exchange factor 2		40	0.663	0.577	3.1086e-06	0.01		1	1	0	2019	2019
Arteriosclerosis	C0003850	VIP	7432	P01282	vasoactive intestinal peptide	Signaling	376	0.437	0.846	0.00041995	0.01		1	1	0	2018	2018
Arteriosclerosis	C0003850	BEST1	7439	O76090	bestrophin 1	Ion channel	292	0.465	0.885	1.8214e-12	0.01		0	1	0	2007	2007
Arteriosclerosis	C0003850	TRPV1	7442	Q8NER1	transient receptor potential cation channel subfamily V member 1	Ion channel	404	0.446	0.885	1.0103e-16	0.01		1	1	0	2018	2018
Arteriosclerosis	C0003850	CA1	759	P00915	carbonic anhydrase 1		66	0.623	0.769	4.7481e-11	0.01		1	1	0	2019	2019
Arteriosclerosis	C0003850	MIR758	768212		microRNA 758		40	0.656	0.462		0.01		1	1	0	2017	2017
Arteriosclerosis	C0003850	ZNF148	7707	Q9UQR1	zinc finger protein 148	Transcription factor	81	0.615	0.654	0.99997	0.01		1	1	0	2014	2014
Arteriosclerosis	C0003850	CACNA1C	775	Q13936	calcium voltage-gated channel subunit alpha1 C	Ion channel	225	0.51	0.846	1	0.01		1	1	0	2018	2018
Arteriosclerosis	C0003850	ZNF202	7753	O95125	zinc finger protein 202		6	0.839	0.115	0.5263	0.01		1	1	0	2008	2008
Arteriosclerosis	C0003850	PSS	780904		Potocki-Shaffer syndrome		66	0.608	0.654		0.01		1	1	0	2019	2019
Arteriosclerosis	C0003850	NPHS2	7827	Q9NP85	NPHS2 stomatin family member, podocin	Enzyme modulator	86	0.576	0.538	7.2218e-09	0.01		1	1	0	2002	2002
Arteriosclerosis	C0003850	FZD5	7855	Q13467	frizzled class receptor 5	G-protein coupled receptor	82	0.587	0.615	0.98255	0.01		1	1	0	2019	2019
Arteriosclerosis	C0003850	SCG2	7857	P13521	secretogranin II		57	0.628	0.615	2.1176e-05	0.01		1	1	0	2015	2015
Arteriosclerosis	C0003850	METRN	79006	Q9UJH8	meteorin, glial cell differentiation regulator		14	0.78	0.346	0.094738	0.01		1	1	0	2019	2019
Arteriosclerosis	C0003850	KCTD15	79047	Q96SI1	potassium channel tetramerization domain containing 15	Enzyme modulator	9	0.792	0.192	0.035511	0.01		1	1	0	2013	2013
Arteriosclerosis	C0003850	FA2H	79152	Q7L5A8	fatty acid 2-hydroxylase	Enzyme	131	0.573	0.654	0.14678	0.01		1	1	0	2019	2019
Arteriosclerosis	C0003850	SLC52A2	79581	Q9HAB3	solute carrier family 52 member 2	Transporter	261	0.483	0.808	0.0024777	0.01		1	1	0	2019	2019
Arteriosclerosis	C0003850	HMBOX1	79618	Q6NT76	homeobox containing 1		17	0.722	0.346	0.99805	0.01		1	1	0	2019	2019
Arteriosclerosis	C0003850	TNFAIP8L2	79626	Q6P589	TNF alpha induced protein 8 like 2		90	0.575	0.615	0.038364	0.01		1	1	0	2019	2019
Arteriosclerosis	C0003850	RHBDF2	79651	Q6PJF5	rhomboid 5 homolog 2	Enzyme	90	0.595	0.538	0.0011919	0.01		1	1	0	2018	2018
Arteriosclerosis	C0003850	PPP1R3B	79660	Q86XI6	protein phosphatase 1 regulatory subunit 3B	Enzyme modulator	31	0.686	0.462	0.065025	0.01		1	1	0	2016	2016
Arteriosclerosis	C0003850	STEAP4	79689	Q687X5	STEAP4 metalloreductase		34	0.686	0.462	1.1959e-07	0.01		1	1	0	2012	2012
Arteriosclerosis	C0003850	ARHGEF5	7984	Q12774	Rho guanine nucleotide exchange factor 5		140	0.526	0.808	7.5872e-14	0.01		1	1	0	2018	2018
Arteriosclerosis	C0003850	ADM2	79924	Q7Z4H4	adrenomedullin 2	Signaling	36	0.711	0.462	0.020009	0.01		1	1	0	2017	2017
Arteriosclerosis	C0003850	NAA25	80018	Q14CX7	N-alpha-acetyltransferase 25, NatB auxiliary subunit	Enzyme	81	0.603	0.692	1	0.01		1	1	0	2019	2019
Arteriosclerosis	C0003850	PNPLA3	80339	Q9NST1	patatin like phospholipase domain containing 3	Enzyme	132	0.556	0.692	5.7409e-08	0.01		1	1	0	2011	2011
Arteriosclerosis	C0003850	ADAM12	8038	O43184	ADAM metallopeptidase domain 12	Enzyme	107	0.565	0.731	5.7284e-07	0.01		1	1	0	2012	2012
Arteriosclerosis	C0003850	SPX	80763	Q9BT56	spexin hormone		33	0.695	0.462	0.00011029	0.01		1	1	0	2018	2018
Arteriosclerosis	C0003850	APOL6	80830	Q9BWW8	apolipoprotein L6	Transporter	6	0.839	0.269	0.096029	0.01		1	1	0	2011	2011
Arteriosclerosis	C0003850	KMT2D	8085	O14686	lysine methyltransferase 2D		320	0.465	0.808	1	0.01		1	1	0	2015	2015
Arteriosclerosis	C0003850	AAAS	8086	Q9NRG9	aladin WD repeat nucleoporin		92	0.601	0.654	2.4356e-13	0.01		1	1	0	2017	2017
Arteriosclerosis	C0003850	HMGA2	8091	P52926	high mobility group AT-hook 2	Nucleic acid binding	382	0.429	0.808	0.87015	0.01		1	1	0	2019	2019
Arteriosclerosis	C0003850	COLEC12	81035	Q5KU26	collectin subfamily member 12	Extracellular structure	22	0.76	0.423	0.90761	0.01		1	1	0	2011	2011
Arteriosclerosis	C0003850	CALR	811	P27797	calreticulin	Calcium-binding protein	487	0.413	0.923	0.89133	0.01		1	1	0	2017	2017
Arteriosclerosis	C0003850	CALU	813	O43852	calumenin	Calcium-binding protein	33	0.7	0.385	0.014005	0.01		1	1	0	2010	2010
Arteriosclerosis	C0003850	SLC7A5	8140	Q01650	solute carrier family 7 member 5	Transporter	173	0.513	0.808	0.23505	0.01		1	1	0	2017	2017
Arteriosclerosis	C0003850	PLA2G12A	81579	Q9BZM1	phospholipase A2 group XIIA		9	0.805	0.192	0.00037886	0.01		1	1	0	2017	2017
Arteriosclerosis	C0003850	NRIP1	8204	P48552	nuclear receptor interacting protein 1		88	0.592	0.654	0.99394	0.01		1	1	0	2017	2017
Arteriosclerosis	C0003850	GATD3A	8209	A0A0B4J2D5;P0DPI2	glutamine amidotransferase like class 1 domain containing 3A		58	0.619	0.654	2.9727e-05	0.01		1	1	0	2017	2017
Arteriosclerosis	C0003850	CANX	821	P27824	calnexin	Chaperone	82	0.582	0.769	0.86635	0.01		1	1	0	2013	2013
Arteriosclerosis	C0003850	CAPG	822	P40121	capping actin protein, gelsolin like	Cellular structure	111	0.548	0.731	9.357e-14	0.01		1	1	0	2019	2019
Arteriosclerosis	C0003850	KDM5D	8284	Q9BY66	lysine demethylase 5D	Transcription factor	26	0.7	0.423	0.92793	0.01		1	1	0	2017	2017
Arteriosclerosis	C0003850	H4C9	8294	P62805	H4 clustered histone 9		121	0.541	0.692	0.015809	0.01		1	1	0	2019	2019
Arteriosclerosis	C0003850	BRAP	8315	Q7Z569	BRCA1 associated protein		82	0.612	0.769	3.7512e-06	0.01		1	1	1	2013	2013
Arteriosclerosis	C0003850	ARHGAP24	83478	Q8N264	Rho GTPase activating protein 24		273	0.456	0.808	3.9495e-10	0.01		1	1	0	2001	2001
Arteriosclerosis	C0003850	MFRP	83552	Q9BY79	membrane frizzled-related protein	Enzyme	63	0.621	0.538	1.3093e-15	0.01		1	1	0	2018	2018
Arteriosclerosis	C0003850	H4C1	8359	P62805	H4 clustered histone 1		121	0.541	0.692	0.00020556	0.01		1	1	0	2019	2019
Arteriosclerosis	C0003850	H4C4	8360	P62805	H4 clustered histone 4		125	0.537	0.692	0.0019851	0.01		1	1	0	2019	2019
Arteriosclerosis	C0003850	H4C6	8361	P62805	H4 clustered histone 6		121	0.541	0.692	0.13072	0.01		1	1	0	2019	2019
Arteriosclerosis	C0003850	H4C12	8362	P62805	H4 clustered histone 12		121	0.541	0.692	0.0015737	0.01		1	1	0	2019	2019
Arteriosclerosis	C0003850	H4C11	8363	P62805	H4 clustered histone 11		121	0.541	0.692	0.38683	0.01		1	1	0	2019	2019
Arteriosclerosis	C0003850	H4C3	8364	P62805	H4 clustered histone 3		132	0.534	0.731	0.00035964	0.01		1	1	0	2019	2019
Arteriosclerosis	C0003850	H4C8	8365	P62805	H4 clustered histone 8		122	0.541	0.692	7.1537e-06	0.01		1	1	0	2019	2019
Arteriosclerosis	C0003850	H4C2	8366	P62805	H4 clustered histone 2		128	0.537	0.731	0.0029154	0.01		1	1	0	2019	2019
Arteriosclerosis	C0003850	H4C5	8367	P62805	H4 clustered histone 5		121	0.541	0.692	0.013453	0.01		1	1	0	2019	2019
Arteriosclerosis	C0003850	H4C13	8368	P62805	H4 clustered histone 13		121	0.541	0.692	0.00034971	0.01		1	1	0	2019	2019
Arteriosclerosis	C0003850	H4C14	8370	P62805	H4 clustered histone 14		121	0.541	0.692		0.01		1	1	0	2019	2019
Arteriosclerosis	C0003850	TAF3	83860	Q5VWG9	TATA-box binding protein associated factor 3		3	0.931	0.038	0.99997	0.01		1	1	0	2016	2016
Arteriosclerosis	C0003850	CCDC8	83987	Q9H0W5	coiled-coil domain containing 8		98	0.599	0.692	0.25395	0.01		1	1	0	2013	2013
Arteriosclerosis	C0003850	MINDY4	84182	Q4G0A6	MINDY lysine 48 deubiquitinase 4		122	0.538	0.731	3.2175e-19	0.01		1	1	0	2017	2017
Arteriosclerosis	C0003850	NR0B2	8431	Q15466	nuclear receptor subfamily 0 group B member 2	Nuclear receptor	251	0.474	0.808	8.3377e-06	0.01		1	1	0	2017	2017
Arteriosclerosis	C0003850	AKT1S1	84335	Q96B36	AKT1 substrate 1		55	0.615	0.385	0.111	0.01		1	1	0	2019	2019
Arteriosclerosis	C0003850	LCOR	84458	Q96JN0	ligand dependent nuclear receptor corepressor	Enzyme	16	0.769	0.308	0.95022	0.01		1	1	0	2018	2018
Arteriosclerosis	C0003850	MAK16	84549	Q9BXY0	MAK16 homolog		96	0.566	0.615	0.96452	0.01		1	1	0	2018	2018
Arteriosclerosis	C0003850	RETNLB	84666	Q9BQ08	resistin like beta		16	0.769	0.231	0.04265	0.01		1	1	0	2013	2013
Arteriosclerosis	C0003850	CREB3L3	84699	Q68CJ9	cAMP responsive element binding protein 3 like 3		11	0.792	0.192	8.0596e-14	0.01		1	1	0	2018	2018
Arteriosclerosis	C0003850	ORAI1	84876	Q96D31	ORAI calcium release-activated calcium modulator 1	Ion channel	195	0.52	0.808	1.9068e-05	0.01		1	1	0	2016	2016
Arteriosclerosis	C0003850	RGS5	8490	O15539	regulator of G protein signaling 5	Enzyme modulator	52	0.647	0.423	0.00053488	0.01		1	1	1	2019	2019
Arteriosclerosis	C0003850	PPM1D	8493	O15297	protein phosphatase, Mg2+/Mn2+ dependent 1D	Enzyme	177	0.513	0.808	2.2321e-11	0.01		1	1	0	2017	2017
Arteriosclerosis	C0003850	HSH2D	84941	Q96JZ2	hematopoietic SH2 domain containing		23	0.722	0.462		0.01		1	1	0	2015	2015
Arteriosclerosis	C0003850	PIK3R3	8503	Q92569	phosphoinositide-3-kinase regulatory subunit 3	Enzyme modulator	101	0.556	0.692	3.3583e-10	0.01		1	1	0	2017	2017
Arteriosclerosis	C0003850	HAT1	8520	O14929	histone acetyltransferase 1	Enzyme	42	0.656	0.5	0.83507	0.01		1	1	0	2019	2019
Arteriosclerosis	C0003850	CYP4F2	8529	P78329	cytochrome P450 family 4 subfamily F member 2	Enzyme	44	0.674	0.308	7.5803e-17	0.01		1	1	0	2020	2020
Arteriosclerosis	C0003850	ABCC11	85320	Q96J66	ATP binding cassette subfamily C member 11	Transporter	91	0.565	0.769	3.9884e-46	0.01		1	1	0	2019	2019
Arteriosclerosis	C0003850	DCLK3	85443	Q9C098	doublecortin like kinase 3	Kinase	47	0.647	0.615	0.13686	0.01		1	1	0	2019	2019
Arteriosclerosis	C0003850	DENR	8562	O43583	density regulated re-initiation and release factor	Enzyme	121	0.543	0.692	0.87514	0.01		1	1	0	2017	2017
Arteriosclerosis	C0003850	RUNX2	860	Q13950	RUNX family transcription factor 2	Transcription factor	405	0.437	0.846	0.94884	0.01		1	1	0	2019	2019
Arteriosclerosis	C0003850	PLA2G4C	8605	Q9UP65	phospholipase A2 group IVC	Enzyme	24	0.705	0.385	1.6781e-13	0.01		1	1	0	2016	2016
Arteriosclerosis	C0003850	TP63	8626	Q9H3D4	tumor protein p63	Transcription factor	816	0.362	0.769	0.99728	0.01		1	1	0	2005	2005
Arteriosclerosis	C0003850	DYNLL1	8655	P63167	dynein light chain LC8-type 1	Cellular structure	103	0.568	0.769	0.6983	0.01		1	1	0	2018	2018
Arteriosclerosis	C0003850	VAMP8	8673	Q9BV40	vesicle associated membrane protein 8		71	0.61	0.731	0.10726	0.01		1	1	1	2007	2007
Arteriosclerosis	C0003850	DGAT1	8694	O75907	diacylglycerol O-acyltransferase 1	Enzyme	64	0.621	0.615	1.4082e-17	0.01		1	1	0	2011	2011
Arteriosclerosis	C0003850	TNFSF13	8741	O75888	TNF superfamily member 13		189	0.499	0.769	0.81724	0.01		1	1	0	2009	2009
Arteriosclerosis	C0003850	ADAM9	8754	Q13443	ADAM metallopeptidase domain 9	Enzyme	109	0.56	0.654	0.029431	0.01		1	1	0	2003	2003
Arteriosclerosis	C0003850	TNFRSF6B	8771	O95407	TNF receptor superfamily member 6b		145	0.528	0.731	3.874e-06	0.01		1	1	0	2018	2018
Arteriosclerosis	C0003850	TNFRSF11A	8792	Q9Y6Q6	TNF receptor superfamily member 11a		270	0.48	0.846	0.0087667	0.01		1	1	0	2006	2006
Arteriosclerosis	C0003850	SUCLA2	8803	Q9P2R7	succinate-CoA ligase ADP-forming subunit beta	Enzyme	136	0.566	0.654	0.0023488	0.01		1	1	0	1995	1995
Arteriosclerosis	C0003850	NRP1	8829	O14786	neuropilin 1		246	0.476	0.808	0.98584	0.01		1	1	0	2019	2019
Arteriosclerosis	C0003850	CCN5	8839	O76076	cellular communication network factor 5	Signaling	61	0.621	0.462	1.9682e-05	0.01		1	1	0	2019	2019
Arteriosclerosis	C0003850	HCAR3	8843	P49019	hydroxycarboxylic acid receptor 3	G-protein coupled receptor	31	0.678	0.577	7.8636e-08	0.01		1	1	0	2018	2018
Arteriosclerosis	C0003850	ALKBH1	8846	Q13686	alkB homolog 1, histone H2A dioxygenase		51	0.644	0.538	4.8961e-06	0.01		1	1	0	2019	2019
Arteriosclerosis	C0003850	VNN1	8876	O95497	vanin 1	Enzyme	40	0.67	0.5	4.3868e-06	0.01		1	1	0	2016	2016
Arteriosclerosis	C0003850	SPHK1	8877	Q9NYA1	sphingosine kinase 1	Kinase	236	0.48	0.808	3.0327e-07	0.01		1	1	0	2019	2019
Arteriosclerosis	C0003850	SGPL1	8879	O95470	sphingosine-1-phosphate lyase 1		85	0.597	0.731	0.0036264	0.01		1	1	0	2018	2018
Arteriosclerosis	C0003850	KRIT1	889	O00522	KRIT1 ankyrin repeat containing		201	0.5	0.808	0.00069333	0.01		1	1	0	2019	2019
Arteriosclerosis	C0003850	TIMELESS	8914	Q9UNS1	timeless circadian regulator		140	0.533	0.808	9.8476e-35	0.01		1	1	0	2018	2018
Arteriosclerosis	C0003850	PHOX2B	8929	Q99453	paired like homeobox 2B		128	0.565	0.731	0.93755	0.01		1	1	0	2016	2016
Arteriosclerosis	C0003850	WNT3A	89780	P56704	Wnt family member 3A	Signaling	141	0.532	0.769	0.96491	0.01		1	1	0	2019	2019
Arteriosclerosis	C0003850	TRPA1	8989	O75762	transient receptor potential cation channel subfamily A member 1	Ion channel	160	0.546	0.846	7.2309e-35	0.01		1	1	0	2019	2019
Arteriosclerosis	C0003850	KALRN	8997	O60229	kalirin RhoGEF kinase	Kinase	59	0.644	0.654	1	0.01		1	1	0	2015	2015
Arteriosclerosis	C0003850	SAMD1	90378	Q6SPF0	sterile alpha motif domain containing 1	Nucleic acid binding	4	0.89	0.077	0.23605	0.01		1	1	0	2005	2005
Arteriosclerosis	C0003850	ARTN	9048	Q5T4W7	artemin	Signaling	248	0.48	0.846	0.35793	0.01		1	1	0	2020	2020
Arteriosclerosis	C0003850	PSTPIP2	9050	Q9H939	proline-serine-threonine phosphatase interacting protein 2	Cellular structure	12	0.76	0.385	0.0028024	0.01		1	1	0	2016	2016
Arteriosclerosis	C0003850	CLDN1	9076	O95832	claudin 1	Cell-cell junction	234	0.481	0.808	0.0010103	0.01		1	1	0	2017	2017
Arteriosclerosis	C0003850	DPP9	91039	Q86TI2	dipeptidyl peptidase 9	Enzyme	43	0.659	0.577	0.98708	0.01		1	1	0	2013	2013
Arteriosclerosis	C0003850	SLC16A3	9123	O15427	solute carrier family 16 member 3	Transporter	122	0.542	0.731	0.00029385	0.01		1	1	0	2005	2005
Arteriosclerosis	C0003850	P2RX6	9127	O15547	purinergic receptor P2X 6	Ion channel	85	0.599	0.769	4.468e-09	0.01		1	1	0	2016	2016
Arteriosclerosis	C0003850	ARHGEF1	9138	Q92888	Rho guanine nucleotide exchange factor 1		53	0.623	0.538	0.76754	0.01		1	1	0	2017	2017
Arteriosclerosis	C0003850	PDCD5	9141	O14737	programmed cell death 5	Enzyme modulator	67	0.61	0.538	0.0036424	0.01		1	1	0	2018	2018
Arteriosclerosis	C0003850	HGS	9146	O14964	hepatocyte growth factor-regulated tyrosine kinase substrate		74	0.597	0.808	0.0063571	0.01		1	1	1	2014	2014
Arteriosclerosis	C0003850	RSAD2	91543	Q8WXG1	radical S-adenosyl methionine domain containing 2		50	0.641	0.577	9.4432e-15	0.01		1	1	0	2005	2005
Arteriosclerosis	C0003850	TMSB10	9168	P63313	thymosin beta 10		49	0.641	0.577	0.018038	0.01		1	1	0	2001	2001
Arteriosclerosis	C0003850	IL1RL1	9173	Q01638	interleukin 1 receptor like 1	Receptor	117	0.547	0.731	1.4407e-12	0.01		1	1	0	2011	2011
Arteriosclerosis	C0003850	OSMR	9180	Q99650	oncostatin M receptor	Signaling	77	0.599	0.577	9.2144e-18	0.01		1	1	0	2017	2017
Arteriosclerosis	C0003850	ARHGEF2	9181	Q92974	Rho/Rac guanine nucleotide exchange factor 2		205	0.502	0.769	1	0.01		1	1	0	2005	2005
Arteriosclerosis	C0003850	WDR20	91833	Q8TBZ3	WD repeat domain 20		77	0.595	0.769	0.91532	0.01		1	1	0	2018	2018
Arteriosclerosis	C0003850	GGTLC1	92086	Q9BX51	gamma-glutamyltransferase light chain 1	Enzyme	105	0.559	0.731	3.3367e-05	0.01		1	1	0	2019	2019
Arteriosclerosis	C0003850	MAGI1	9223	Q96QZ7	membrane associated guanylate kinase, WW and PDZ domain containing 1		66	0.628	0.615	0.5597	0.01		1	1	0	2019	2019
Arteriosclerosis	C0003850	PDLIM7	9260	Q9NR12	PDZ and LIM domain 7	Cellular structure	241	0.474	0.808	0.70838	0.01		1	1	0	2017	2017
Arteriosclerosis	C0003850	COPB2	9276	P35606	COPI coat complex subunit beta 2	Transporter	59	0.644	0.615	1	0.01		1	1	0	2017	2017
Arteriosclerosis	C0003850	GPR55	9290	Q9Y2T6	G protein-coupled receptor 55	G-protein coupled receptor	68	0.619	0.615	2.8503e-05	0.01		1	1	0	2015	2015
Arteriosclerosis	C0003850	CD19	930	P15391	CD19 molecule		365	0.43	0.885	0.90496	0.01		1	1	0	2019	2019
Arteriosclerosis	C0003850	MS4A1	931	P11836	membrane spanning 4-domains A1	Receptor	451	0.411	0.846	5.0781e-05	0.01		1	1	0	2017	2017
Arteriosclerosis	C0003850	SLIT2	9353	O94813	slit guidance ligand 2		177	0.511	0.769	1	0.01		1	1	0	2015	2015
Arteriosclerosis	C0003850	CACNA2D4	93589	Q7Z3S7	calcium voltage-gated channel auxiliary subunit alpha2delta 4	Ion channel	33	0.716	0.269	1.4894e-34	0.01		1	1	0	2019	2019
Arteriosclerosis	C0003850	PPIG	9360	Q13427	peptidylprolyl isomerase G		203	0.497	0.846	0.96292	0.01		1	1	0	2009	2009
Arteriosclerosis	C0003850	ARHGAP18	93663	Q8N392	Rho GTPase activating protein 18	Enzyme modulator	18	0.736	0.346	8.4436e-12	0.01		1	1	0	2019	2019
Arteriosclerosis	C0003850	COX5A	9377	P20674	cytochrome c oxidase subunit 5A	Enzyme	171	0.515	0.846	0.49407	0.01		1	1	0	2017	2017
Arteriosclerosis	C0003850	CD27	939	P26842	CD27 molecule		154	0.517	0.692	0.010011	0.01		1	1	0	2017	2017
Arteriosclerosis	C0003850	CLEC6A	93978	Q6EIG7	C-type lectin domain containing 6A	Receptor	35	0.666	0.423	1.1269e-06	0.01		1	1	0	2019	2019
Arteriosclerosis	C0003850	MUC16	94025	Q8WXI7	mucin 16, cell surface associated		236	0.479	0.808	8.2703e-112	0.01		1	1	0	2018	2018
Arteriosclerosis	C0003850	CD80	941	P33681	CD80 molecule		233	0.475	0.769	0.010898	0.01		1	1	0	2017	2017
Arteriosclerosis	C0003850	FADS2	9415	O95864	fatty acid desaturase 2		140	0.575	0.692	0.99815	0.01		1	1	0	2015	2015
Arteriosclerosis	C0003850	ABCG2	9429	Q9UNQ0	ATP binding cassette subfamily G member 2 (Junior blood group)	Transporter	420	0.419	0.885	2.0957e-32	0.01		1	1	0	2010	2010
Arteriosclerosis	C0003850	GSTO1	9446	P78417	glutathione S-transferase omega 1		136	0.541	0.769	5.0916e-09	0.01		1	1	1	2007	2007
Arteriosclerosis	C0003850	PCYT1B	9468	Q9Y5K3	phosphate cytidylyltransferase 1, choline, beta		44	0.641	0.731	0.89723	0.01		1	1	0	2018	2018
Arteriosclerosis	C0003850	CHST3	9469	Q7LGC8	carbohydrate sulfotransferase 3		214	0.517	0.846	0.0072431	0.01		1	1	0	2005	2005
Arteriosclerosis	C0003850	ATG5	9474	Q9H1Y0	autophagy related 5	Transporter	282	0.462	0.885	0.97758	0.01		1	1	0	2018	2018
Arteriosclerosis	C0003850	ADAMTS1	9510	Q9UHI8	ADAM metallopeptidase with thrombospondin type 1 motif 1	Enzyme	119	0.555	0.654	0.71601	0.01		1	1	0	2006	2006
Arteriosclerosis	C0003850	NPEPPS	9520	P55786	aminopeptidase puromycin sensitive	Enzyme	172	0.519	0.808	1	0.01		1	1	0	2019	2019
Arteriosclerosis	C0003850	PTGES	9536	O14684	prostaglandin E synthase		150	0.54	0.769	0.71317	0.01		1	1	0	2007	2007
Arteriosclerosis	C0003850	CXCL14	9547	O95715	C-X-C motif chemokine ligand 14		125	0.554	0.731	0.037302	0.01		1	1	0	2019	2019
Arteriosclerosis	C0003850	H6PD	9563	O95479	hexose-6-phosphate dehydrogenase/glucose 1-dehydrogenase	Enzyme	64	0.619	0.654	8.5874e-09	0.01		1	1	0	2011	2011
Arteriosclerosis	C0003850	GOSR2	9570	O14653	golgi SNAP receptor complex member 2	Transporter	55	0.653	0.423	4.6633e-07	0.01		1	1	0	2009	2009
Arteriosclerosis	C0003850	AKAP12	9590	Q02952	A-kinase anchoring protein 12		99	0.566	0.615	0.035666	0.01		1	1	0	2019	2019
Arteriosclerosis	C0003850	TRAF4	9618	Q9BUZ4	TNF receptor associated factor 4	Signaling	61	0.626	0.615	0.93602	0.01		1	1	0	2019	2019
Arteriosclerosis	C0003850	PHF14	9678	O94880	PHD finger protein 14	Transcription factor	29	0.695	0.462	0.26533	0.01		1	1	0	2019	2019
Arteriosclerosis	C0003850	KDM4A	9682	O75164	lysine demethylase 4A		73	0.606	0.769	1	0.01		1	1	0	2017	2017
Arteriosclerosis	C0003850	CD70	970	P32970	CD70 molecule		127	0.542	0.692	0.010394	0.01		1	1	0	2017	2017
Arteriosclerosis	C0003850	ECE2	9718	P0DPD6;P0DPD8	endothelin converting enzyme 2		16	0.751	0.423	1.1756e-21	0.01		1	1	0	2007	2007
Arteriosclerosis	C0003850	CD74	972	P04233	CD74 molecule	Enzyme modulator	170	0.512	0.808	0.24889	0.01		1	1	0	2009	2009
Arteriosclerosis	C0003850	SEMA3E	9723	O15041	semaphorin 3E	Signaling	184	0.515	0.769	8.7148e-09	0.01		1	1	0	2019	2019
Arteriosclerosis	C0003850	DOCK4	9732	Q8N1I0	dedicator of cytokinesis 4		39	0.666	0.423	0.82562	0.01		1	1	0	2019	2019
Arteriosclerosis	C0003850	CD81	975	P60033	CD81 molecule		122	0.555	0.846	0.91844	0.01		1	1	0	2018	2018
Arteriosclerosis	C0003850	KMT2B	9757	Q9UMN6	lysine methyltransferase 2B		193	0.529	0.808	1	0.01		1	1	0	2015	2015
Arteriosclerosis	C0003850	CD151	977	P48509	CD151 molecule (Raph blood group)		101	0.564	0.654	1.0841e-05	0.01		1	1	0	2018	2018
Arteriosclerosis	C0003850	ATG13	9776	O75143	autophagy related 13		14	0.769	0.308	0.96359	0.01		1	1	0	2017	2017
Arteriosclerosis	C0003850	MTSS1	9788	O43312	MTSS I-BAR domain containing 1	Cellular structure	82	0.581	0.654	0.9997	0.01		1	1	0	2015	2015
Arteriosclerosis	C0003850	BMS1	9790	Q14692	BMS1 ribosome biogenesis factor		192	0.499	0.846	0.0001753	0.01		1	1	0	2016	2016
Arteriosclerosis	C0003850	MAML1	9794	Q92585	mastermind like transcriptional coactivator 1	Transcription factor	38	0.67	0.423	0.99995	0.01		1	1	0	2019	2019
Arteriosclerosis	C0003850	TRIM14	9830	Q14142	tripartite motif containing 14		38	0.663	0.538	0.004522	0.01		1	1	0	2019	2019
Arteriosclerosis	C0003850	ELMO1	9844	Q92556	engulfment and cell motility 1	Signaling	72	0.608	0.615	0.89997	0.01		1	1	0	2019	2019
Arteriosclerosis	C0003850	MFN2	9927	O95140	mitofusin 2	Enzyme	334	0.471	0.846	0.99415	0.01		1	1	0	2019	2019
Arteriosclerosis	C0003850	MAFB	9935	Q9Y5Q3	MAF bZIP transcription factor B	Transcription factor	135	0.565	0.731	0.90304	0.01		1	1	0	2019	2019
[truncated: 7 more rows]
